# Supplementary material for: Systematic genomic identification of colorectal cancer genes delineating advanced from early clinical stage and metastasis
Source: BMC Med Genomics. 2013 Dec 5;6:54. doi: 10.1186/1755-8794-6-54 (PMC3907018; doi:10.1186/1755-8794-6-54)
Supplement: Additional file 1: Table S1 — Change clinical parameters into ordinal values. [file 1755-8794-6-54-S1.xlsx]

## Sheet: Sheet1
Clinical Parameters	Clinical Value	Ordinal Value
T-Grade	t0	0
	t1	2
	t2	3
	t3	4
	t4	5
	t4a	6
	t4b	7
	tis	1
N-Grade	n0	0
	n1	1
	n1a	1
	n1b	1
	n1c	1
	n2	2
	n2a	2
	n2b	2
M-Grade	m0	0
	mx	0
	m1a	1
	m1	1
	m1b	1
Tumor Stage	stage i	1
	stage ia	1
	stage ii	2
	stage iia	2
	stage iib	2
	stage iic	2
	stage iii	3
	stage iiia	3
	stage iiib	3
	stage iiic	3
	stage iv	4
	stage iva	4
	stage ivb	4
MSI Status	MSI-L	2
	MSS	1
	MSI-H	3
	MSS|MSS	1
