# Supplementary material for: Systematic genomic identification of colorectal cancer genes delineating advanced from early clinical stage and metastasis
Source: BMC Med Genomics. 2013 Dec 5;6:54. doi: 10.1186/1755-8794-6-54 (PMC3907018; doi:10.1186/1755-8794-6-54)
Supplement: Additional file 2: Table S2 — The list of selected genes. [file 1755-8794-6-54-S2.xlsx]

## Sheet: COSMIC
Gene	Type
ABL1	COSMIC
ABL2	COSMIC
ACSL3	COSMIC
CASC5	COSMIC
MLLT11	COSMIC
NCKIPSD	COSMIC
AFF4	COSMIC
AKAP9	COSMIC
AKT1	COSMIC
AKT2	COSMIC
ALDH2	COSMIC
ALK	COSMIC
RNF213	COSMIC
APC	COSMIC
ARHGEF12	COSMIC
RHOH	COSMIC
ARID1A	COSMIC
ARID2	COSMIC
ARNT	COSMIC
ASPSCR1	COSMIC
ASXL1	COSMIC
ATF1	COSMIC
ATIC	COSMIC
ATM	COSMIC
ATRX	COSMIC
BAP1	COSMIC
BCL10	COSMIC
BCL11A	COSMIC
BCL11B	COSMIC
BCL2	COSMIC
BCL3	COSMIC
BCL5	COSMIC
BCL6	COSMIC
BCL7A	COSMIC
BCL9	COSMIC
BCOR	COSMIC
BCR	COSMIC
FLCN	COSMIC
BIRC3	COSMIC
BLM	COSMIC
BMPR1A	COSMIC
BRAF	COSMIC
BRCA1	COSMIC
BRCA2	COSMIC
BRD3	COSMIC
BRD4	COSMIC
BRIP1	COSMIC
BTG1	COSMIC
BUB1B	COSMIC
C12orf9	COSMIC
HMGN2P46	COSMIC
C15orf55	COSMIC
RMI2	COSMIC
C2orf44	COSMIC
CAMTA1	COSMIC
CANT1	COSMIC
CARD11	COSMIC
CARS	COSMIC
RUNX1T1	COSMIC
CBFA2T3	COSMIC
CBFB	COSMIC
CBL	COSMIC
CBLB	COSMIC
CBLC	COSMIC
CCDC6	COSMIC
CCNB1IP1	COSMIC
CCND1	COSMIC
CCND2	COSMIC
CCND3	COSMIC
CCNE1	COSMIC
PDCD1LG2	COSMIC
CD274	COSMIC
CD74	COSMIC
CD79A	COSMIC
CD79B	COSMIC
CDH1	COSMIC
CDH11	COSMIC
CDK12	COSMIC
CDK4	COSMIC
CDK6	COSMIC
CDKN2A	COSMIC
CDKN2C	COSMIC
CDX2	COSMIC
CEBPA	COSMIC
CNTRL	COSMIC
CHCHD7	COSMIC
CHEK2	COSMIC
CHIC2	COSMIC
CHN1	COSMIC
CIC	COSMIC
CIITA	COSMIC
CLTC	COSMIC
CLTCL1	COSMIC
CXCR7	COSMIC
COL1A1	COSMIC
KLF6	COSMIC
COX6C	COSMIC
CREB1	COSMIC
CREB3L1	COSMIC
CREB3L2	COSMIC
CREBBP	COSMIC
CRLF2	COSMIC
CRTC3	COSMIC
CTNNB1	COSMIC
CYLD	COSMIC
DAXX	COSMIC
DDB2	COSMIC
DDIT3	COSMIC
DDX10	COSMIC
DDX5	COSMIC
DDX6	COSMIC
DEK	COSMIC
DICER1	COSMIC
DNM2	COSMIC
DNMT3A	COSMIC
DUX4	COSMIC
EBF1	COSMIC
ECT2L	COSMIC
EGFR	COSMIC
EIF4A2	COSMIC
ELF4	COSMIC
ELK4	COSMIC
ERC1	COSMIC
ELL	COSMIC
ELN	COSMIC
EML4	COSMIC
EP300	COSMIC
EPS15	COSMIC
ERBB2	COSMIC
ERCC2	COSMIC
ERCC3	COSMIC
ERCC4	COSMIC
ERCC5	COSMIC
ERG	COSMIC
ETV1	COSMIC
ETV4	COSMIC
ETV5	COSMIC
ETV6	COSMIC
MECOM	COSMIC
EWSR1	COSMIC
EXT1	COSMIC
EXT2	COSMIC
EZH2	COSMIC
EZR	COSMIC
ACSL6	COSMIC
FAM22A	COSMIC
FAM22B	COSMIC
FAM46C	COSMIC
FANCA	COSMIC
FANCC	COSMIC
FANCD2	COSMIC
FANCE	COSMIC
FANCF	COSMIC
FANCG	COSMIC
FBXO11	COSMIC
FBXW7	COSMIC
FCGR2B	COSMIC
FEV	COSMIC
FGFR1	COSMIC
FGFR1OP	COSMIC
FGFR2	COSMIC
FGFR3	COSMIC
FH	COSMIC
FHIT	COSMIC
FIP1L1	COSMIC
FLI1	COSMIC
FLJ27352	COSMIC
FLT3	COSMIC
FNBP1	COSMIC
FOXL2	COSMIC
FOXO1	COSMIC
FOXO3	COSMIC
FOXP1	COSMIC
FSTL3	COSMIC
FUBP1	COSMIC
FUS	COSMIC
KDSR	COSMIC
GAS7	COSMIC
GATA1	COSMIC
GATA2	COSMIC
GATA3	COSMIC
GMPS	COSMIC
GNA11	COSMIC
GNAQ	COSMIC
GNAS	COSMIC
GOLGA5	COSMIC
GOPC	COSMIC
GPC3	COSMIC
GPHN	COSMIC
ARHGAP26	COSMIC
H3F3A	COSMIC
SPECC1	COSMIC
CLP1	COSMIC
HERPUD1	COSMIC
HEY1	COSMIC
HIP1	COSMIC
HIST1H4I	COSMIC
HLF	COSMIC
MNX1	COSMIC
HMGA1	COSMIC
HMGA2	COSMIC
HNRNPA2B1	COSMIC
HOOK3	COSMIC
HOXA11	COSMIC
HOXA13	COSMIC
HOXA9	COSMIC
HOXC11	COSMIC
HOXC13	COSMIC
HOXD11	COSMIC
HOXD13	COSMIC
HRAS	COSMIC
CDC73	COSMIC
HSP90AA1	COSMIC
HSP90AB1	COSMIC
IDH1	COSMIC
IDH2	COSMIC
IKZF1	COSMIC
IL2	COSMIC
IL21R	COSMIC
IL6ST	COSMIC
IL7R	COSMIC
IRF4	COSMIC
FCRL4	COSMIC
ITK	COSMIC
JAK1	COSMIC
JAK2	COSMIC
JAK3	COSMIC
JAZF1	COSMIC
JUN	COSMIC
KDM5A	COSMIC
KDM5C	COSMIC
KDM6A	COSMIC
KDR	COSMIC
KIAA1549	COSMIC
KIF5B	COSMIC
KIT	COSMIC
KLK2	COSMIC
KRAS	COSMIC
KTN1	COSMIC
AFF3	COSMIC
LASP1	COSMIC
LCK	COSMIC
LCP1	COSMIC
TET1	COSMIC
LHFP	COSMIC
LIFR	COSMIC
LMO1	COSMIC
LMO2	COSMIC
LPP	COSMIC
LRIG3	COSMIC
LYL1	COSMIC
SMAD4	COSMIC
MAF	COSMIC
MAFB	COSMIC
MALT1	COSMIC
MAML2	COSMIC
MAP2K4	COSMIC
MDM2	COSMIC
MDM4	COSMIC
MDS2	COSMIC
CRTC1	COSMIC
MED12	COSMIC
MEN1	COSMIC
MET	COSMIC
MITF	COSMIC
MKL1	COSMIC
MLF1	COSMIC
MLH1	COSMIC
MLL	COSMIC
MLL2	COSMIC
MLL3	COSMIC
MLLT1	COSMIC
MLLT10	COSMIC
AFF1	COSMIC
MLLT3	COSMIC
MLLT4	COSMIC
MLLT6	COSMIC
FOXO4	COSMIC
MN1	COSMIC
MPL	COSMIC
SEPT9	COSMIC
MSH2	COSMIC
MSH6	COSMIC
MSI2	COSMIC
MSN	COSMIC
MTCP1	COSMIC
MUC1	COSMIC
MUTYH	COSMIC
MYB	COSMIC
MYC	COSMIC
MYCL1	COSMIC
MYCN	COSMIC
MYD88	COSMIC
MYH11	COSMIC
MYH9	COSMIC
KAT6B	COSMIC
NACA	COSMIC
NBN	COSMIC
NCOA1	COSMIC
NCOA2	COSMIC
NCOA4	COSMIC
NDRG1	COSMIC
NF1	COSMIC
NF2	COSMIC
NFE2L2	COSMIC
NFIB	COSMIC
NFKB2	COSMIC
NIN	COSMIC
NKX2-1	COSMIC
NONO	COSMIC
NOTCH1	COSMIC
NOTCH2	COSMIC
NPM1	COSMIC
NR4A3	COSMIC
NRAS	COSMIC
NSD1	COSMIC
NTRK1	COSMIC
NTRK3	COSMIC
NUMA1	COSMIC
NUP214	COSMIC
NUP98	COSMIC
OLIG2	COSMIC
OMD	COSMIC
P2RY8	COSMIC
PAFAH1B2	COSMIC
PALB2	COSMIC
PAX3	COSMIC
PAX5	COSMIC
PAX7	COSMIC
PAX8	COSMIC
PBRM1	COSMIC
PBX1	COSMIC
PCM1	COSMIC
PCSK7	COSMIC
PDE4DIP	COSMIC
PDGFB	COSMIC
PDGFRA	COSMIC
PDGFRB	COSMIC
PER1	COSMIC
PHF6	COSMIC
PHOX2B	COSMIC
PICALM	COSMIC
PIK3CA	COSMIC
PIK3R1	COSMIC
PIM1	COSMIC
PLAG1	COSMIC
PML	COSMIC
PMS1	COSMIC
PMS2	COSMIC
PRRX1	COSMIC
SEPT5	COSMIC
POU2AF1	COSMIC
POU5F1	COSMIC
PPARG	COSMIC
PPP2R1A	COSMIC
PRCC	COSMIC
PRDM1	COSMIC
PRDM16	COSMIC
PRF1	COSMIC
PRKAR1A	COSMIC
CCNL1	COSMIC
PSIP1	COSMIC
PTCH1	COSMIC
PTEN	COSMIC
PTPN11	COSMIC
RABEP1	COSMIC
RAD51B	COSMIC
RAF1	COSMIC
RALGDS	COSMIC
RANBP17	COSMIC
RAP1GDS1	COSMIC
RARA	COSMIC
RB1	COSMIC
RBM15	COSMIC
RECQL4	COSMIC
REL	COSMIC
RET	COSMIC
ROS1	COSMIC
RPL22	COSMIC
RPN1	COSMIC
SNX29	COSMIC
RUNX1	COSMIC
KAT6A	COSMIC
SBDS	COSMIC
SDC4	COSMIC
SDHAF2	COSMIC
SDHB	COSMIC
SDHC	COSMIC
SDHD	COSMIC
SEPT6	COSMIC
SET	COSMIC
SETD2	COSMIC
SF3B1	COSMIC
SFPQ	COSMIC
SRSF3	COSMIC
SH3GL1	COSMIC
STIL	COSMIC
SLC34A2	COSMIC
SLC45A3	COSMIC
SMARCA4	COSMIC
SMARCB1	COSMIC
SMO	COSMIC
SOCS1	COSMIC
SOX2	COSMIC
SRGAP3	COSMIC
SRSF2	COSMIC
SS18	COSMIC
SS18L1	COSMIC
ABI1	COSMIC
SSX1	COSMIC
SSX2	COSMIC
SSX4	COSMIC
STK11	COSMIC
STL	COSMIC
SUFU	COSMIC
SUZ12	COSMIC
SYK	COSMIC
TAF15	COSMIC
TAL1	COSMIC
TAL2	COSMIC
TCEA1	COSMIC
HNF1A	COSMIC
TCF12	COSMIC
TCF3	COSMIC
TCF7L2	COSMIC
TCL1A	COSMIC
TCL6	COSMIC
TET2	COSMIC
TFE3	COSMIC
TFEB	COSMIC
TFG	COSMIC
TFPT	COSMIC
TFRC	COSMIC
THRAP3	COSMIC
TRIM24	COSMIC
TLX1	COSMIC
TLX3	COSMIC
TMPRSS2	COSMIC
TNFAIP3	COSMIC
TNFRSF14	COSMIC
TNFRSF17	COSMIC
FAS	COSMIC
TOP1	COSMIC
TP53	COSMIC
TPM3	COSMIC
TPM4	COSMIC
TPR	COSMIC
TRIM27	COSMIC
TRIM33	COSMIC
TRIP11	COSMIC
TSC1	COSMIC
TSC2	COSMIC
TSHR	COSMIC
TTL	COSMIC
U2AF1	COSMIC
USP6	COSMIC
VHL	COSMIC
VTI1A	COSMIC
WAS	COSMIC
WHSC1	COSMIC
WHSC1L1	COSMIC
WIF1	COSMIC
WRN	COSMIC
WT1	COSMIC
FAM123B	COSMIC
WWTR1	COSMIC
XPA	COSMIC
XPC	COSMIC
XPO1	COSMIC
YWHAE	COSMIC
ZBTB16	COSMIC
ZMYM2	COSMIC
PATZ1	COSMIC
ZNF331	COSMIC
ZNF384	COSMIC
ZNF521	COSMIC
CNBP	COSMIC
ZRSR2	COSMIC
IGH@	COSMIC
IGK@	COSMIC
IGL@	COSMIC
TRA@	COSMIC
TRB@	COSMIC
TRD@	COSMIC

## Sheet: Mutation
Gene	Type
BRAF	MutSig_hypermutated
APC	MutSig_hypermutated
DMD	MutSig_hypermutated
CASP8	MutSig_hypermutated
MIER3	MutSig_hypermutated
ATP6V0D2	MutSig_hypermutated
SLC9A9	MutSig_hypermutated
PTPN12	MutSig_hypermutated
CDC27	MutSig_hypermutated
MAP7	MutSig_hypermutated
FZD3	MutSig_hypermutated
MYO1B	MutSig_hypermutated
TCERG1	MutSig_hypermutated
APC	MutSig_nonhypermutated
TP53	MutSig_nonhypermutated
PIK3CA	MutSig_nonhypermutated
KRAS	MutSig_nonhypermutated
FBXW7	MutSig_nonhypermutated
SMAD4	MutSig_nonhypermutated
TCF7L2	MutSig_nonhypermutated
TTN	MutSig_nonhypermutated
NRAS	MutSig_nonhypermutated
CTNNB1	MutSig_nonhypermutated
GRIK3	MutSig_nonhypermutated
SMAD2	MutSig_nonhypermutated
KIAA1804	MutSig_nonhypermutated
ACVR1B	MutSig_nonhypermutated
GPC6	MutSig_nonhypermutated
EDNRB	MutSig_nonhypermutated
SOX9	MutSig_nonhypermutated
WBSCR17	MutSig_nonhypermutated
FAM123B	MutSig_nonhypermutated

## Sheet: SCNA
Gene	Cytoband	CNV
ADA	20q13.12	CN-Amp
HNF4A	20q13.12	CN-Amp
MYBL2	20q13.12	CN-Amp
WISP2	20q13.12	CN-Amp
SERINC3	20q13.12	CN-Amp
PKIG	20q13.12	CN-Amp
C20orf111	20q13.12	CN-Amp
JPH2	20q13.12	CN-Amp
GDAP1L1	20q13.12	CN-Amp
C20orf121	20q13.12	CN-Amp
TOX2	20q13.12	CN-Amp
C20orf142	20q13.12	CN-Amp
R3HDML	20q13.12	CN-Amp
GTSF1L	20q13.12	CN-Amp
BCL2L1	20q11.21	CN-Amp
ID1	20q11.21	CN-Amp
REM1	20q11.21	CN-Amp
HM13	20q11.21	CN-Amp
COX4I2	20q11.21	CN-Amp
DEFB118	20q11.21	CN-Amp
DEFB116	20q11.21	CN-Amp
DEFB119	20q11.21	CN-Amp
DEFB121	20q11.21	CN-Amp
DEFB123	20q11.21	CN-Amp
DEFB124	20q11.21	CN-Amp
CDX2	13q12.2	CN-Amp
FLT1	13q12.2	CN-Amp
FLT3	13q12.2	CN-Amp
GTF3A	13q12.2	CN-Amp
PDX1	13q12.2	CN-Amp
RPL21	13q12.2	CN-Amp
POLR1D	13q12.2	CN-Amp
MTIF3	13q12.2	CN-Amp
GSX1	13q12.2	CN-Amp
LNX2	13q12.2	CN-Amp
PAN3	13q12.2	CN-Amp
RASL11A	13q12.2	CN-Amp
PRHOXNB	13q12.2	CN-Amp
KLF5	13q22.1	CN-Amp
BYSL	6p21.1	CN-Amp
CCND3	6p21.1	CN-Amp
CDC5L	6p21.1	CN-Amp
SLC29A1	6p21.1	CN-Amp
GUCA1A	6p21.1	CN-Amp
GUCA1B	6p21.1	CN-Amp
HSP90AB1	6p21.1	CN-Amp
MDFI	6p21.1	CN-Amp
MEA1	6p21.1	CN-Amp
NFKBIE	6p21.1	CN-Amp
PEX6	6p21.1	CN-Amp
PGC	6p21.1	CN-Amp
POLH	6p21.1	CN-Amp
PPP2R5D	6p21.1	CN-Amp
PTK7	6p21.1	CN-Amp
PRPH2	6p21.1	CN-Amp
SRF	6p21.1	CN-Amp
TBCC	6p21.1	CN-Amp
VEGFA	6p21.1	CN-Amp
TFEB	6p21.1	CN-Amp
MED20	6p21.1	CN-Amp
POLR1C	6p21.1	CN-Amp
MAD2L1BP	6p21.1	CN-Amp
CUL7	6p21.1	CN-Amp
C6orf108	6p21.1	CN-Amp
CNPY3	6p21.1	CN-Amp
FRS3	6p21.1	CN-Amp
SLC22A7	6p21.1	CN-Amp
CAPN11	6p21.1	CN-Amp
PARC	6p21.1	CN-Amp
UBR2	6p21.1	CN-Amp
KIAA0240	6p21.1	CN-Amp
ZNF318	6p21.1	CN-Amp
YIPF3	6p21.1	CN-Amp
USP49	6p21.1	CN-Amp
GNMT	6p21.1	CN-Amp
PRICKLE4	6p21.1	CN-Amp
MRPL2	6p21.1	CN-Amp
GTPBP2	6p21.1	CN-Amp
MRPS18A	6p21.1	CN-Amp
MRPS10	6p21.1	CN-Amp
TMEM63B	6p21.1	CN-Amp
TRERF1	6p21.1	CN-Amp
AARS2	6p21.1	CN-Amp
XPO5	6p21.1	CN-Amp
MRPL14	6p21.1	CN-Amp
DLK2	6p21.1	CN-Amp
TTBK1	6p21.1	CN-Amp
C6orf153	6p21.1	CN-Amp
ABCC10	6p21.1	CN-Amp
KLC4	6p21.1	CN-Amp
TJAP1	6p21.1	CN-Amp
FOXP4	6p21.1	CN-Amp
KLHDC3	6p21.1	CN-Amp
TAF8	6p21.1	CN-Amp
PTCRA	6p21.1	CN-Amp
TCTE1	6p21.1	CN-Amp
SPATS1	6p21.1	CN-Amp
C6orf223	6p21.1	CN-Amp
C6orf206	6p21.1	CN-Amp
C6orf154	6p21.1	CN-Amp
RPL7L1	6p21.1	CN-Amp
SLC35B2	6p21.1	CN-Amp
CRIP3	6p21.1	CN-Amp
LOC441150	6p21.1	CN-Amp
RUNX3	1p36.11	CN-Del
CD52	1p36.11	CN-Del
RCC1	1p36.11	CN-Del
CNR2	1p36.11	CN-Del
E2F2	1p36.11	CN-Del
EXTL1	1p36.11	CN-Del
EYA3	1p36.11	CN-Del
FGR	1p36.11	CN-Del
FUCA1	1p36.11	CN-Del
IFI6	1p36.11	CN-Del
GALE	1p36.11	CN-Del
SFN	1p36.11	CN-Del
GPR3	1p36.11	CN-Del
HMGN2	1p36.11	CN-Del
HMGCL	1p36.11	CN-Del
HTR1D	1p36.11	CN-Del
ID3	1p36.11	CN-Del
STMN1	1p36.11	CN-Del
OPRD1	1p36.11	CN-Del
PAFAH2	1p36.11	CN-Del
PPP1R8	1p36.11	CN-Del
PTAFR	1p36.11	CN-Del
RHCE	1p36.11	CN-Del
RHD	1p36.11	CN-Del
RPA2	1p36.11	CN-Del
RPL11	1p36.11	CN-Del
RPS6KA1	1p36.11	CN-Del
SLC9A1	1p36.11	CN-Del
TAF12	1p36.11	CN-Del
TCEA3	1p36.11	CN-Del
TCEB3	1p36.11	CN-Del
SLC30A2	1p36.11	CN-Del
LUZP1	1p36.11	CN-Del
ARID1A	1p36.11	CN-Del
NR0B2	1p36.11	CN-Del
FCN3	1p36.11	CN-Del
MAP3K6	1p36.11	CN-Del
C1orf38	1p36.11	CN-Del
WASF2	1p36.11	CN-Del
HNRNPR	1p36.11	CN-Del
SRRM1	1p36.11	CN-Del
CNKSR1	1p36.11	CN-Del
GMEB1	1p36.11	CN-Del
NUDC	1p36.11	CN-Del
FUSIP1	1p36.11	CN-Del
RCAN3	1p36.11	CN-Del
LYPLA2	1p36.11	CN-Del
DNAJC8	1p36.11	CN-Del
AOF2	1p36.11	CN-Del
WDTC1	1p36.11	CN-Del
TMEM50A	1p36.11	CN-Del
STX12	1p36.11	CN-Del
CLIC4	1p36.11	CN-Del
SYF2	1p36.11	CN-Del
LDLRAP1	1p36.11	CN-Del
AHDC1	1p36.11	CN-Del
SMPDL3B	1p36.11	CN-Del
ZNF593	1p36.11	CN-Del
YTHDF2	1p36.11	CN-Del
ATPBD1B	1p36.11	CN-Del
MED18	1p36.11	CN-Del
TRSPAP1	1p36.11	CN-Del
AIM1L	1p36.11	CN-Del
XKR8	1p36.11	CN-Del
TMEM57	1p36.11	CN-Del
DDEFL1	1p36.11	CN-Del
PNRC2	1p36.11	CN-Del
PIGV	1p36.11	CN-Del
FAM54B	1p36.11	CN-Del
C1orf63	1p36.11	CN-Del
C1orf128	1p36.11	CN-Del
MAN1C1	1p36.11	CN-Del
NPAL3	1p36.11	CN-Del
SEPN1	1p36.11	CN-Del
GRHL3	1p36.11	CN-Del
IL22RA1	1p36.11	CN-Del
GPATCH3	1p36.11	CN-Del
CCDC21	1p36.11	CN-Del
PHACTR4	1p36.11	CN-Del
C1orf135	1p36.11	CN-Del
LIN28	1p36.11	CN-Del
GRRP1	1p36.11	CN-Del
DHDDS	1p36.11	CN-Del
ZNF436	1p36.11	CN-Del
SH3BGRL3	1p36.11	CN-Del
SESN2	1p36.11	CN-Del
C1orf160	1p36.11	CN-Del
ZDHHC18	1p36.11	CN-Del
TRIM63	1p36.11	CN-Del
SYTL1	1p36.11	CN-Del
C1orf201	1p36.11	CN-Del
UBXD5	1p36.11	CN-Del
ATPIF1	1p36.11	CN-Del
RAB42	1p36.11	CN-Del
FAM46B	1p36.11	CN-Del
C1orf172	1p36.11	CN-Del
MYOM3	1p36.11	CN-Del
C1orf213	1p36.11	CN-Del
PDIK1L	1p36.11	CN-Del
IL28RA	1p36.11	CN-Del
PAQR7	1p36.11	CN-Del
FAM76A	1p36.11	CN-Del
ZNF683	1p36.11	CN-Del
CATSPER4	1p36.11	CN-Del
LOC388610	1p36.11	CN-Del
CD164L2	1p36.11	CN-Del
C1orf130	1p36.11	CN-Del
SNHG3-RCC1	1p36.11	CN-Del
SLC25A4	4q35.1	CN-Del
CASP3	4q35.1	CN-Del
DCTD	4q35.1	CN-Del
ACSL1	4q35.1	CN-Del
ING2	4q35.1	CN-Del
IRF2	4q35.1	CN-Del
PDLIM3	4q35.1	CN-Del
CLDN22	4q35.1	CN-Del
UFSP2	4q35.1	CN-Del
CDKN2AIP	4q35.1	CN-Del
ODZ3	4q35.1	CN-Del
LRP2BP	4q35.1	CN-Del
STOX2	4q35.1	CN-Del
KIAA1430	4q35.1	CN-Del
C4orf41	4q35.1	CN-Del
MLF1IP	4q35.1	CN-Del
WWC2	4q35.1	CN-Del
SNX25	4q35.1	CN-Del
ENPP6	4q35.1	CN-Del
RWDD4A	4q35.1	CN-Del
CCDC111	4q35.1	CN-Del
CCDC110	4q35.1	CN-Del
ANKRD37	4q35.1	CN-Del
HELT	4q35.1	CN-Del
LOC441054	4q35.1	CN-Del
FOXC1	6p25.3	CN-Del
GMDS	6p25.3	CN-Del
SMAD4	18q21.2	CN-Del
ME2	18q21.2	CN-Del
ELAC1	18q21.2	CN-Del
PDE4D	5q11.2	CN-Del
CLN8	8p23.2	CN-Del
MYOM2	8p23.2	CN-Del
DLGAP2	8p23.2	CN-Del
ARHGEF10	8p23.2	CN-Del
KBTBD11	8p23.2	CN-Del
FBXO25	8p23.2	CN-Del
CSMD1	8p23.2	CN-Del
C8orf42	8p23.2	CN-Del
ERICH1	8p23.2	CN-Del
ZNF596	8p23.2	CN-Del
OR4F21	8p23.2	CN-Del
APC	5q22.2	CN-Del
SRP19	5q22.2	CN-Del
REEP5	5q22.2	CN-Del
ADD1	4p16.1	CN-Del
ADRA2C	4p16.1	CN-Del
ATP5I	4p16.1	CN-Del
CRMP1	4p16.1	CN-Del
CTBP1	4p16.1	CN-Del
DGKQ	4p16.1	CN-Del
DRD5	4p16.1	CN-Del
EVC	4p16.1	CN-Del
FGFR3	4p16.1	CN-Del
GAK	4p16.1	CN-Del
GRK4	4p16.1	CN-Del
HTT	4p16.1	CN-Del
HGFAC	4p16.1	CN-Del
IDUA	4p16.1	CN-Del
LETM1	4p16.1	CN-Del
LRPAP1	4p16.1	CN-Del
MSX1	4p16.1	CN-Del
MYL5	4p16.1	CN-Del
PDE6B	4p16.1	CN-Del
PPP2R2C	4p16.1	CN-Del
RGS12	4p16.1	CN-Del
RNF4	4p16.1	CN-Del
S100P	4p16.1	CN-Del
SH3BP2	4p16.1	CN-Del
WFS1	4p16.1	CN-Del
WHSC1	4p16.1	CN-Del
WHSC2	4p16.1	CN-Del
ZNF141	4p16.1	CN-Del
SLBP	4p16.1	CN-Del
ACOX3	4p16.1	CN-Del
CPZ	4p16.1	CN-Del
NOL14	4p16.1	CN-Del
C4orf8	4p16.1	CN-Del
KIAA0232	4p16.1	CN-Del
C4orf6	4p16.1	CN-Del
MFSD10	4p16.1	CN-Del
MAEA	4p16.1	CN-Del
PCGF3	4p16.1	CN-Del
SPON2	4p16.1	CN-Del
TACC3	4p16.1	CN-Del
MXD4	4p16.1	CN-Del
CPLX1	4p16.1	CN-Del
SLC26A1	4p16.1	CN-Del
MAN2B2	4p16.1	CN-Del
D4S234E	4p16.1	CN-Del
GPR78	4p16.1	CN-Del
STX18	4p16.1	CN-Del
FGFRL1	4p16.1	CN-Del
CYTL1	4p16.1	CN-Del
SH3TC1	4p16.1	CN-Del
PIGG	4p16.1	CN-Del
CNO	4p16.1	CN-Del
STK32B	4p16.1	CN-Del
LYAR	4p16.1	CN-Del
TBC1D14	4p16.1	CN-Del
SORCS2	4p16.1	CN-Del
KIAA1530	4p16.1	CN-Del
ZFYVE28	4p16.1	CN-Del
AFAP1	4p16.1	CN-Del
TNIP2	4p16.1	CN-Del
C4orf15	4p16.1	CN-Del
GRPEL1	4p16.1	CN-Del
MFSD7	4p16.1	CN-Del
TMEM175	4p16.1	CN-Del
ABLIM2	4p16.1	CN-Del
TMEM128	4p16.1	CN-Del
C4orf42	4p16.1	CN-Del
TMEM129	4p16.1	CN-Del
MRFAP1	4p16.1	CN-Del
MGC21874	4p16.1	CN-Del
HTRA3	4p16.1	CN-Del
MRFAP1L1	4p16.1	CN-Del
EVC2	4p16.1	CN-Del
OTOP1	4p16.1	CN-Del
ZNF595	4p16.1	CN-Del
JAKMIP1	4p16.1	CN-Del
FAM53A	4p16.1	CN-Del
C4orf23	4p16.1	CN-Del
ZNF509	4p16.1	CN-Del
ZNF721	4p16.1	CN-Del
ZNF718	4p16.1	CN-Del
CCDC96	4p16.1	CN-Del
CRIPAK	4p16.1	CN-Del
DOK7	4p16.1	CN-Del
RNF212	4p16.1	CN-Del
NAT8L	4p16.1	CN-Del
LOC345222	4p16.1	CN-Del
POLN	4p16.1	CN-Del
FLJ46481	4p16.1	CN-Del
USP17	4p16.1	CN-Del
DEFB131	4p16.1	CN-Del
LOC650293	4p16.1	CN-Del
PSAPL1	4p16.1	CN-Del
DNAH9	17p12	CN-Del
MAP2K4	17p12	CN-Del
ZNF18	17p12	CN-Del

## Sheet: Expression
Gene	Type
MOSPD3	COAD_AggresiveMarker1
TH	COAD_AggresiveMarker2
TSC22D4	COAD_AggresiveMarker3
SCN5A	COAD_AggresiveMarker4
ARL8A	COAD_AggresiveMarker5
CUX1	COAD_AggresiveMarker6
CDIPT	COAD_AggresiveMarker7
POLR2J	COAD_AggresiveMarker8
PPP1R35	COAD_AggresiveMarker9
C6orf48	COAD_AggresiveMarker10
EFNA1	COAD_AggresiveMarker11
CLEC6A	COAD_LessAggresiveMarker19
CASP5	COAD_LessAggresiveMarker18
CATSPERB	COAD_LessAggresiveMarker17
CIITA	COAD_LessAggresiveMarker16
GBP4	COAD_LessAggresiveMarker15
KIR2DL4	COAD_LessAggresiveMarker14
IL18R1	COAD_LessAggresiveMarker13
SLC39A8	COAD_LessAggresiveMarker12
CD274	COAD_LessAggresiveMarker11
ENOSF1	COAD_LessAggresiveMarker10
FFAR2	COAD_LessAggresiveMarker9
TNFRSF11A	COAD_LessAggresiveMarker8
BIRC3	COAD_LessAggresiveMarker7
GBP1	COAD_LessAggresiveMarker6
CXCL11	COAD_LessAggresiveMarker5
CASP1	COAD_LessAggresiveMarker4
GSR	COAD_LessAggresiveMarker3
APOL6	COAD_LessAggresiveMarker2
GFI1	COAD_LessAggresiveMarker1

## Sheet: Methylation
Nearby Gene	Compound p-value
A1BG	1e-16
ABHD12B	1e-16
ABP1	1e-16
ACMSD	1e-16
ACMSD	1e-16
ACVRL1	1e-16
AGBL2	1e-16
AMDHD2	1e-16
AMPD1	1e-16
AMT	1e-16
AMT	1e-16
ANKRD9	1e-16
ANPEP	1e-16
APOD	1e-16
AQP1	1e-16
ARHGAP25	1e-16
ARL4A	1e-16
ARTN	1e-16
ARTN	1e-16
ASB4	1e-16
ATP8A2	1e-16
BARHL1	1e-16
BCHE	1e-16
BCL9L	1e-16
BTNL8	1e-16
C11orf52	1e-16
C13orf29	1e-16
C14orf48	1e-16
C16orf54	1e-16
C16orf54	1e-16
C19orf30	1e-16
C1orf210	1e-16
C20orf151	1e-16
C6orf25	1e-16
CA3	1e-16
CACNA1G	1e-16
CAMK2A	1e-16
CAPSL	1e-16
CARD8	1e-16
CCDC78	1e-16
CCDC80	1e-16
CCDC81	1e-16
CCNDBP1	1e-16
CD3D	1e-16
CD52	1e-16
CD79A	1e-16
CDH1	1e-16
CDKN2B	1e-16
CECR6	1e-16
CES3	1e-16
CKMT2	1e-16
CLDN4	1e-16
CNOT6	1e-16
COL5A2	1e-16
COL8A1	1e-16
COL9A3	1e-16
COX7C	1e-16
CPT1B	1e-16
CRAMP1L	1e-16
CRYAA	1e-16
CTNNBL1	1e-16
CTSZ	1e-16
CX3CL1	1e-16
CX3CL1	1e-16
CYB561D1	1e-16
CYP26B1	1e-16
CYP4F22	1e-16
CYSLTR1	1e-16
CYTIP	1e-16
DAK	1e-16
DAPP1	1e-16
DCAF4L2	1e-16
DDAH2	1e-16
DHCR7	1e-16
DIRAS1	1e-16
DIRAS3	1e-16
DIRAS3	1e-16
DMD	1e-16
DNAI1	1e-16
DNASE1L2	1e-16
DND1	1e-16
DNMT3A	1e-16
DPM2	1e-16
DPPA2	1e-16
DRP2	1e-16
EAPP	1e-16
EDAR	1e-16
ELF3	1e-16
ELMO3	1e-16
ELMO3	1e-16
EPHX4	1e-16
ERBB3	1e-16
ESRP1	1e-16
ESRP2	1e-16
ESRRA	1e-16
EVI2A	1e-16
F5	1e-16
F7	1e-16
FABP1	1e-16
FAM113B	1e-16
FAM65A	1e-16
FAM78A	1e-16
FAP	1e-16
FBXO17	1e-16
FCER2	1e-16
FHL2	1e-16
FIP1L1	1e-16
FLVCR2	1e-16
FRK	1e-16
FRMD1	1e-16
FUT7	1e-16
G0S2	1e-16
GCM1	1e-16
GFPT1	1e-16
GGTLC1	1e-16
GGTLC1	1e-16
GLIPR1L2	1e-16
GNAS	1e-16
GNMT	1e-16
GPD1	1e-16
GPR125	1e-16
GPR21	1e-16
GPR26	1e-16
GPR39	1e-16
GPR56	1e-16
GPR56	1e-16
GRB7	1e-16
GRIP1	1e-16
GRM8	1e-16
GZMB	1e-16
GZMM	1e-16
H19	1e-16
HAMP	1e-16
HAS1	1e-16
HCG9	1e-16
HCG9	1e-16
HEXIM1	1e-16
HEYL	1e-16
HNF4A	1e-16
HNMT	1e-16
HNMT	1e-16
HOXC12	1e-16
HOXD11	1e-16
HOXD3	1e-16
HSD17B14	1e-16
HSD17B2	1e-16
HSD3B7	1e-16
IARS2	1e-16
ICAM3	1e-16
IFT88	1e-16
IGSF11	1e-16
IL18BP	1e-16
IL26	1e-16
IL28RA	1e-16
INSL3	1e-16
IPO5	1e-16
IQCK	1e-16
JOSD2	1e-16
KCNE4	1e-16
KCNG3	1e-16
KCTD12	1e-16
KIAA0020	1e-16
KIAA0427	1e-16
KIF5B	1e-16
KLF14	1e-16
KLHL34	1e-16
KLHL6	1e-16
KRTAP19-6	1e-16
LIMS1	1e-16
LTV1	1e-16
LUC7L	1e-16
MACF1	1e-16
MAEL	1e-16
MAG	1e-16
MALL	1e-16
MAMDC4	1e-16
MAP1LC3A	1e-16
MC3R	1e-16
MGAM	1e-16
MGC29506	1e-16
MGMT	1e-16
MGMT	1e-16
MICAL1	1e-16
MRGPRF	1e-16
MRGPRF	1e-16
MRPL55	1e-16
MS4A10	1e-16
MS4A15	1e-16
MS4A1	1e-16
MS4A5	1e-16
MSLN	1e-16
MTMR11	1e-16
MTMR6	1e-16
MUPCDH	1e-16
MYEF2	1e-16
MYO1A	1e-16
MYOD1	1e-16
NAB1	1e-16
NCKAP1L	1e-16
NCOR2	1e-16
NDUFA13	1e-16
NEK3	1e-16
NGEF	1e-16
NHP2	1e-16
NID1	1e-16
NKX6-1	1e-16
NLGN3	1e-16
NNAT	1e-16
NNAT	1e-16
NOC2L	1e-16
NPDC1	1e-16
NR1I3	1e-16
NRIP2	1e-16
OBSCN	1e-16
OGDH	1e-16
PAQR6	1e-16
PBX2P1	1e-16
PDK4	1e-16
PDZD3	1e-16
PDZK1	1e-16
PDZK1	1e-16
PDZRN4	1e-16
PGF	1e-16
PIP	1e-16
PKD2L1	1e-16
PKD2L1	1e-16
PKHD1	1e-16
PKP3	1e-16
PLA2G12B	1e-16
PLA2G12B	1e-16
PLA2G2A	1e-16
PLA2R1	1e-16
PLAC2	1e-16
PLAGL1	1e-16
PLAGL1	1e-16
PLAGL1	1e-16
PLEKHA4	1e-16
POR	1e-16
PPP1R14D	1e-16
PPP1R16B	1e-16
PPP1R1B	1e-16
PPP2R2B	1e-16
PPP2R3A	1e-16
PRAP1	1e-16
PRDM12	1e-16
PRDM12	1e-16
PRELP	1e-16
PRKAR2B	1e-16
PRSS8	1e-16
PSMB8	1e-16
PTPN7	1e-16
PTPRCAP	1e-16
PTPRCAP	1e-16
RAB4A	1e-16
RARA	1e-16
RARRES1	1e-16
RBM17	1e-16
RBP2	1e-16
RCN1	1e-16
REG1B	1e-16
RHOD	1e-16
RNF113A	1e-16
RNF126	1e-16
RPE65	1e-16
S100A16	1e-16
S100A5	1e-16
SCG5	1e-16
SCUBE2	1e-16
SEC14L4	1e-16
SEMA3B	1e-16
SEMA3B	1e-16
SERGEF	1e-16
SERPIND1	1e-16
SERPINF2	1e-16
SFTA2	1e-16
SHANK1	1e-16
SLA	1e-16
SLC13A1	1e-16
SLC16A7	1e-16
SLC22A11	1e-16
SLC22A18AS	1e-16
SLC25A10	1e-16
SLC25A15	1e-16
SLC34A3	1e-16
SLC35D2	1e-16
SLC39A5	1e-16
SLC44A2	1e-16
SLC44A4	1e-16
SLC6A3	1e-16
SMPD2	1e-16
SOCS2	1e-16
SORBS2	1e-16
SP100	1e-16
SP8	1e-16
SPATA12	1e-16
SPO11	1e-16
SSTR3	1e-16
STMN1	1e-16
SULT1C4	1e-16
SULT2A1	1e-16
SUSD1	1e-16
TBC1D10C	1e-16
TCOF1	1e-16
TFAP2E	1e-16
TGIF2LX	1e-16
TIMM13	1e-16
TM4SF1	1e-16
TMED6	1e-16
TMED6	1e-16
TMEM139	1e-16
TMEM176A	1e-16
TMEM177	1e-16
TMEM45B	1e-16
TMEM48	1e-16
TNFAIP8L2	1e-16
TNNC1	1e-16
TNXB	1e-16
TRAF1	1e-16
TRIM22	1e-16
TRIM29	1e-16
TRPC3	1e-16
TRPV5	1e-16
TUBB2B	1e-16
UBE2E1	1e-16
UCK1	1e-16
UCN3	1e-16
UPF3A	1e-16
USP44	1e-16
USP44	1e-16
WBSCR27	1e-16
WNT10B	1e-16
WNT6	1e-16
WNT6	1e-16
WRB	1e-16
WRN	1e-16
XDH	1e-16
ZBTB8A	1e-16
ZDHHC11	1e-16
ZIC1	1e-16
ZNF23	1e-16
ZNF514	1e-16
ZNF570	1e-16
ZNF572	1e-16
ZNF593	1e-16

## Sheet: MSI_genes
Gene	Type
TGFBR2	MSI
ACVR2A	MSI
MSH3	MSI
MYH11	MSI
SEC31A	MSI
CLOCK	MSI
GLYR1	MSI
ABCC5	MSI
WDTC1	MSI
UBR5	MSI
PRDM2	MSI
WASF3	MSI
ROCK1	MSI
OR51E2	MSI
HPS1	MSI
TCEB3	MSI
LARP7	MSI
PIGB	MSI
ZBTB20	MSI
AKAP9	MSI
