# Supplementary material for: Systematic genomic identification of colorectal cancer genes delineating advanced from early clinical stage and metastasis
Source: BMC Med Genomics. 2013 Dec 5;6:54. doi: 10.1186/1755-8794-6-54 (PMC3907018; doi:10.1186/1755-8794-6-54)
Supplement: Additional file 3 — Analysis scripts and commands. [file 1755-8794-6-54-S3.txt]

%%% This Matlab script will calculate the regression coefficient by elastic-net algorithm with 10-fold cross validation
%%% This script will also provide minimum mean squared error (MSE) and regression coefficient of genetic features

xx = importdata('./ClinicalStage/X-combined_normalized_matrix.txt','\t'); %% Input the genomics file as available from http://genomeportal.stanford.edu/tcga-crc
x = xx.data;

yy = importdata('./ClinicalStage/Y-sample_matrix.txt','\t');	%% Input the clinical annotation file 
y = yy.data;

[B fitinfo] = lasso(x,y,'CV',10,'Alpha',.5); 		%% Elastic-net with 10 fold cross validation 
save ./Lasso_Output/ClinicalStage B -ASCII			%% save results as text file
lambdaindex = fitinfo.IndexMinMSE;					%% get the lambda value that has minimum mean squared error (MSE)
cutoff = fitinfo.DF(lambdaindex);					%% get the number of genomic features do not have zero regression coefficient at the minimum MSE
mse = fitinfo.MSE(lambdaindex);						%% get the value of MSE
coeff = B(:,lambdaindex);							%% get the regression coeffficient of all genetic features at the minimum MSE
save ./Lasso_CrossValidation/ClinicalStage cutoff mse -ASCII	%% save the number of genomic features with non-zero regression coefficient and MSE value as text file
save ./Lasso_CoeffMinMSE/ClinicalStage coeff -ASCII	%% save the regression coefficient of genomic features as text file
clear
