# Supplementary material for: Systematic genomic identification of colorectal cancer genes delineating advanced from early clinical stage and metastasis
Source: BMC Med Genomics. 2013 Dec 5;6:54. doi: 10.1186/1755-8794-6-54 (PMC3907018; doi:10.1186/1755-8794-6-54)
Supplement: Additional file 6: Table S4 — Results of bootstrap analysis. [file 1755-8794-6-54-S6.xlsx]

## Sheet: Integrative analysis
Genomic Feature	Sign	Gene	Frequency
PDK4|mRNA-Eigen	+	PDK4	0.787
cg00387170|Meth-27	-	FOXP4	0.764
cg23180270|Meth-27	+	RNF113A	0.734
WRN|CN-Gistic2thres	-	WRN	0.699
cg26631477|Meth-27	-	GPR125	0.669
DDIT3|mRNA-Eigen	+	DDIT3	0.651
OR51E2|mRNA-Eigen	+	OR51E2	0.643
ADRA2C|mRNA-Eigen	+	ADRA2C	0.64
cg03843852|Meth-27	+	PIGB	0.626
REEP5|mRNA-Eigen	+	REEP5	0.606
cg08011328|Meth-27	-	MED20,BYSL	0.606
CATSPER4|mRNA-Eigen	+	CATSPER4	0.596
cg01120308|Meth-27	-	PICALM	0.588
CYP26B1|mRNA-Eigen	-	CYP26B1	0.58
S100P|mRNA-Eigen	-	S100P	0.576
cg04833152|Meth-27	+	WRN	0.57
cg10025443|Meth-27	-	SYK	0.568
GNAS|MAF	+	GNAS	0.554
cg13007988|Meth-27	-	MLL2	0.548
ANKRD9|mRNA-Eigen	-	ANKRD9	0.548
FLT1|mRNA-Eigen	+	FLT1	0.547
HIP1|mRNA-Eigen	+	HIP1	0.534
cg25827666|Meth-27	+	NTRK1	0.525
cg07507271|Meth-27	-	CTBP1	0.524
cg24512973|Meth-27	+	MUC1	0.519
TLX1|MAF	-	TLX1	0.497
ESRRA|MAF	+	ESRRA	0.494
SLC22A11|mRNA-Eigen	-	SLC22A11	0.486
cg10365880|Meth-27	-	PKD2L1	0.485
cg10235817|Meth-27	-	ADRA2C	0.482
SDHC|mRNA-Eigen	+	SDHC	0.475
cg16051685|Meth-27	-	TRIM63	0.47
cg21097640|Meth-27	-	POLR1D,LNX2	0.469
FCER2|mRNA-Eigen	-	FCER2	0.458
TFRC|mRNA-Eigen	+	TFRC	0.458
FHIT|MAF	-	FHIT	0.451
TNFAIP3|mRNA-Eigen	-	TNFAIP3	0.441
DCTD|MAF	+	DCTD	0.437
HOXD11|MAF	-	HOXD11	0.434
cg13249256|Meth-27	+	MAEL	0.423
cg03271907|Meth-27	-	MGMT	0.42
cg01340005|Meth-27	+	SOX2	0.419
DAXX|MAF	-	DAXX	0.406
cg04878842|Meth-27	+	ERCC2	0.406
cg05955301|Meth-27	-	PRELP	0.405
cg22580512|Meth-27	-	NCOR2	0.401
PIK3CA|MAF	-	PIK3CA	0.401
cg24202119|Meth-27	-	CAPSL	0.39
DMD|MAF	+	DMD	0.386
cg22511262|Meth-27	+	WT1	0.377
NDRG1|mRNA-Eigen	+	NDRG1	0.376
cg10894102|Meth-27	+	CLIC4	0.37
cg05879919|Meth-27	-	ANKRD9	0.366
RCN1|mRNA-Eigen	-	RCN1	0.358
PLAG1|mRNA-Eigen	+	PLAG1	0.355
cg24816455|Meth-27	-	SEMA3B	0.354
cg23780947|Meth-27	-	TMEM48	0.353
SYK|mRNA-Eigen	-	SYK	0.352
cg04457481|Meth-27	-	GNAS	0.351
cg05475904|Meth-27	+	BCL10	0.351
cg12663253|Meth-27	-	PIK3R1	0.351
cg09526693|Meth-27	-	IL2	0.35
FCRL4|mRNA-Eigen	-	FCRL4	0.35
cg19049316|Meth-27	+	FHIT	0.35
cg08554462|Meth-27	+	BCL2	0.343
DDX5|mRNA-Eigen	-	DDX5	0.342
SERPIND1|MAF	+	SERPIND1	0.341
CRTC1|MAF	-	CRTC1	0.334
CPT1B|mRNA-Eigen	-	CPT1B	0.334
BIRC3|mRNA-Eigen	-	BIRC3	0.33
FRK|CN-Gistic2thres	-	FRK	0.328
TTN|MAF	-	TTN	0.326
PRDM12|MAF	-	PRDM12	0.326
cg25803583|Meth-27	-	SERPINF2	0.325
cg16293088|Meth-27	-	NF2	0.325
cg02765328|Meth-27	-	CCND2	0.325
NFKBIE|MAF	-	NFKBIE	0.311
cg24694549|Meth-27	-	GRIP1	0.307
SMPDL3B|MAF	-	SMPDL3B	0.304
cg25255854|Meth-27	-	IRF2	0.302
WRN|mRNA-Eigen	-	WRN	0.298
TH|mRNA-Eigen	+	TH	0.298
RAD51B|MAF	+	RAD51B	0.296
DHCR7|mRNA-Eigen	+	DHCR7	0.293
cg09453312|Meth-27	+	ITK	0.291
HSD17B2|CN-Gistic2thres	+	HSD17B2	0.29
cg02599464|Meth-27	-	HIST1H4I	0.289
cg22933847|Meth-27	+	MRGPRF	0.285
cg07867360|Meth-27	-	PPP2R2C	0.283
CAPSL|mRNA-Eigen	-	CAPSL	0.278
GATA2|mRNA-Eigen	-	GATA2	0.278
RHD|MAF	-	RHD	0.277
cg17503750|Meth-27	-	KRTAP19-6	0.273
TTN|mRNA-Eigen	-	TTN	0.271
cg24980458|Meth-27	-	FOXP1	0.269
cg11170796|Meth-27	+	TCF3	0.269
SHANK1|mRNA-Eigen	+	SHANK1	0.267
HMGCL|MAF	-	HMGCL	0.266
DNAI1|mRNA-Eigen	-	DNAI1	0.264
cg05073845|Meth-27	+	FOXO1	0.262
cg18963390|Meth-27	-	CNBP	0.262
cg06887414|Meth-27	+	RPN1	0.259
cg09666654|Meth-27	+	MYO1B	0.258
IRF4|MAF	+	IRF4	0.257
cg00005847|Meth-27	+	HOXD3	0.253
TGIF2LX|CN-Gistic2thres	-	TGIF2LX	0.251
DDX5|CN-Gistic2thres	-	DDX5	0.251
PDZK1|mRNA-Eigen	+	PDZK1	0.247
SCUBE2|mRNA-Eigen	+	SCUBE2	0.246
TRERF1|MAF	+	TRERF1	0.245
WISP2|CN-Gistic2thres	-	WISP2	0.244
cg21743649|Meth-27	+	NUP98	0.244
GZMB|mRNA-Eigen	-	GZMB	0.241
APOD|mRNA-Eigen	+	APOD	0.241
cg17281600|Meth-27	-	FCRL4	0.236
CD79B|MAF	-	CD79B	0.236
CNPY3|mRNA-Eigen	+	CNPY3	0.236
cg05293407|Meth-27	+	TRIM27	0.233
RUNX1T1|MAF	-	RUNX1T1	0.232
cg25151295|Meth-27	-	IPO5	0.231
FGR|MAF	-	FGR	0.23
OGDH|MAF	+	OGDH	0.228
FUT7|mRNA-Eigen	-	FUT7	0.226
TIMM13|mRNA-Eigen	-	TIMM13	0.225
EP300|mRNA-Eigen	-	EP300	0.225
cg07816074|Meth-27	+	SH3TC1	0.224
SEMA3B|mRNA-Eigen	-	SEMA3B	0.223
RBM15|CN-Gistic2thres	-	RBM15	0.222
cg07915542|Meth-27	+	IDH1	0.222
BRIP1|CN-Gistic2thres	-	BRIP1	0.221
PALB2|MAF	-	PALB2	0.221
PLEKHA4|MAF	-	PLEKHA4	0.22
CYB561D1|CN-Gistic2thres	-	CYB561D1	0.219
CLTCL1|mRNA-Eigen	+	CLTCL1	0.219
cg16404106|Meth-27	-	CCDC81	0.218
FGFR1|CN-Gistic2thres	+	FGFR1	0.217
ZNF570|mRNA-Eigen	+	ZNF570	0.217
cg13888886|Meth-27	-	SPO11	0.215
MYOM2|mRNA-Eigen	+	MYOM2	0.215
cg21248774|Meth-27	-	SFPQ	0.213
TCF7L2|CN-Gistic2thres	-	TCF7L2	0.211
NFIB|mRNA-Eigen	+	NFIB	0.211
PCGF3|mRNA-Eigen	-	PCGF3	0.209
PSAPL1|MAF	-	PSAPL1	0.208
C4orf6|mRNA-Eigen	+	C4orf6	0.208
cg22037648|Meth-27	-	SEMA3B	0.205
C15orf55|mRNA-Eigen	-	C15orf55	0.205
cg05012785|Meth-27	+	ZRSR2	0.203
FEV|mRNA-Eigen	+	FEV	0.203
DRP2|CN-Gistic2thres	-	DRP2	0.201
SRSF2|mRNA-Eigen	-	SRSF2	0.2
DIRAS3|MAF	-	DIRAS3	0.2
SEPT6|MAF	-	2013-09-06	0.199
IQCK|mRNA-Eigen	-	IQCK	0.198
SP8|MAF	-	SP8	0.198
cg06806711|Meth-27	-	MS4A1	0.197
cg21911019|Meth-27	+	GPR78	0.197
PIK3R1|MAF	-	PIK3R1	0.197
SERINC3|CN-Gistic2thres	-	SERINC3	0.194
HNF4A|CN-Gistic2thres	-	HNF4A	0.194
R3HDML|CN-Gistic2thres	-	R3HDML	0.194
GDAP1L1|CN-Gistic2thres	-	GDAP1L1	0.194
NPDC1|MAF	+	NPDC1	0.194
AFF4|CN-Gistic2thres	+	AFF4	0.194
BTNL8|mRNA-Eigen	-	BTNL8	0.193
PKIG|CN-Gistic2thres	-	PKIG	0.193
cg01351032|Meth-27	-	CIITA	0.193
SLC39A8|mRNA-Eigen	-	SLC39A8	0.193
ADA|CN-Gistic2thres	-	ADA	0.192
ACSL6|CN-Gistic2thres	+	ACSL6	0.192
C20orf111|CN-Gistic2thres	-	C20orf111	0.192
CD79B|CN-Gistic2thres	-	CD79B	0.192
cg13022174|Meth-27	+	SS18	0.191
ZNF18|mRNA-Eigen	-	ZNF18	0.191
MED20|mRNA-Eigen	+	MED20	0.191
FANCA|CN-Gistic2thres	+	FANCA	0.189
cg15258980|Meth-27	+	ARHGAP25	0.188
JPH2|CN-Gistic2thres	-	JPH2	0.188
cg08537652|Meth-27	+	PRDM16	0.187
HSD17B2|mRNA-Eigen	+	HSD17B2	0.187
HOOK3|mRNA-Eigen	+	HOOK3	0.187
TBCC|mRNA-Eigen	+	TBCC	0.185
cg15062795|Meth-27	+	ETV6	0.185
TOX2|CN-Gistic2thres	-	TOX2	0.184
CUL7|MAF	+	CUL7	0.183
SMPD2|mRNA-Eigen	-	SMPD2	0.182
FLCN|CN-Gistic2thres	-	FLCN	0.181
cg24834740|Meth-27	-	PPP1R16B	0.181
MSI2|MAF	-	MSI2	0.181
EDAR|MAF	-	EDAR	0.181
cg10784813|Meth-27	+	SOCS1	0.18
STOX2|MAF	-	STOX2	0.18
DNAH9|mRNA-Eigen	-	DNAH9	0.179
cg19423311|Meth-27	-	IL21R	0.178
cg25416363|Meth-27	+	RBM15	0.177
cg21950518|Meth-27	-	IL6ST	0.177
CUX1|CN-Gistic2thres	+	CUX1	0.176
RUNX3|mRNA-Eigen	-	RUNX3	0.176
VTI1A|mRNA-Eigen	-	VTI1A	0.176
PTEN|mRNA-Eigen	-	PTEN	0.176
cg04216597|Meth-27	+	CACNA1G	0.175
MKL1|mRNA-Eigen	-	MKL1	0.175
CYTL1|MAF	-	CYTL1	0.174
cg21660727|Meth-27	+	PCGF3	0.174
cg25539131|Meth-27	-	VHL	0.174
cg12045676|Meth-27	+	CRTC1	0.174
MYBL2|MAF	+	MYBL2	0.173
WHSC1L1|CN-Gistic2thres	+	WHSC1L1	0.172
cg14094960|Meth-27	-	EGFR	0.171
SOCS1|mRNA-Eigen	-	SOCS1	0.17
PSMB8|MAF	-	PSMB8	0.168
cg03790207|Meth-27	+	PEX6	0.167
PPP2R2B|MAF	-	PPP2R2B	0.167
SLC25A10|mRNA-Eigen	-	SLC25A10	0.166
DLGAP2|mRNA-Eigen	+	DLGAP2	0.165
CBFA2T3|CN-Gistic2thres	+	CBFA2T3	0.163
MSN|CN-Gistic2thres	-	MSN	0.162
cg16807911|Meth-27	-	CDK4	0.162
CRAMP1L|MAF	-	CRAMP1L	0.161
cg13168683|Meth-27	+	JAKMIP1	0.161
cg25350411|Meth-27	-	PLAGL1	0.16
cg25368212|Meth-27	+	SSX1	0.159
KIT|mRNA-Eigen	+	KIT	0.157
cg09495977|Meth-27	+	HTRA3	0.156
cg09001953|Meth-27	+	UFSP2	0.156
cg06397837|Meth-27	-	HOXA13	0.155
cg19923810|Meth-27	-	NOC2L	0.155
cg15663121|Meth-27	-	GLYR1	0.155
PKHD1|mRNA-Eigen	+	PKHD1	0.154
cg25848060|Meth-27	+	SLBP	0.153
HIST1H4I|mRNA-Eigen	+	HIST1H4I	0.153
TP53|CN-Gistic2thres	-	TP53	0.153
cg19352038|Meth-27	-	PAX3	0.152
RET|MAF	-	RET	0.15
GGTLC1|CN-Gistic2thres	-	GGTLC1	0.149
cg21269934|Meth-27	+	NAT8L	0.149
cg01125463|Meth-27	+	PEX6	0.149
OLIG2|mRNA-Eigen	-	OLIG2	0.148
CCDC81|mRNA-Eigen	-	CCDC81	0.147
cg06066303|Meth-27	-	MS4A5	0.145
cg21914262|Meth-27	+	MTIF3	0.145
POU5F1|CN-Gistic2thres	+	POU5F1	0.144
ABL2|MAF	-	ABL2	0.144
GSR|mRNA-Eigen	-	GSR	0.143
CTNNBL1|MAF	+	CTNNBL1	0.143
cg02225847|Meth-27	-	FAM65A	0.143
SFTA2|CN-Gistic2thres	+	SFTA2	0.143
CATSPERB|mRNA-Eigen	-	CATSPERB	0.142
ENOSF1|mRNA-Eigen	-	ENOSF1	0.142
cg23579062|Meth-27	-	DNAI1	0.141
FUBP1|CN-Gistic2thres	-	FUBP1	0.138
cg12113132|Meth-27	-	CCNDBP1	0.138
SLC35B2|mRNA-Eigen	+	SLC35B2	0.137
PRDM12|mRNA-Eigen	+	PRDM12	0.137
UCK1|mRNA-Eigen	+	UCK1	0.137
DHDDS|mRNA-Eigen	-	DHDDS	0.137
FBXO11|MAF	-	FBXO11	0.135
cg07744166|Meth-27	+	WASF3	0.134
HEYL|mRNA-Eigen	+	HEYL	0.134
PIGG|mRNA-Eigen	-	PIGG	0.132
BCL3|mRNA-Eigen	-	BCL3	0.132
cg25327247|Meth-27	+	SH3GL1	0.131
CDH1|CN-Gistic2thres	+	CDH1	0.131
HSP90AB1|mRNA-Eigen	+	HSP90AB1	0.131
cg16608652|Meth-27	-	CDC73	0.131
cg20672744|Meth-27	+	ERICH1	0.13
cg17771150|Meth-27	+	LCP1	0.13
JAK1|CN-Gistic2thres	-	JAK1	0.129
LUZP1|MAF	-	LUZP1	0.129
cg26538442|Meth-27	+	CES3	0.129
CDC73|MAF	+	CDC73	0.129
cg23621689|Meth-27	+	C6orf25	0.128
MIER3|mRNA-Eigen	+	MIER3	0.128
GSR|CN-Gistic2thres	-	GSR	0.127
IL2|MAF	-	IL2	0.126
cg22682953|Meth-27	-	PTPN11	0.126
cg14880655|Meth-27	+	MAP1LC3A	0.125
cg01413516|Meth-27	-	INSL3	0.125
MLLT4|mRNA-Eigen	-	MLLT4	0.125
CAMK2A|mRNA-Eigen	-	CAMK2A	0.125
cg03166779|Meth-27	+	ETV1	0.123
P2RY8|CN-Gistic2thres	-	P2RY8	0.123
MEN1|MAF	-	MEN1	0.123
cg19259146|Meth-27	-	RPS6KA1	0.122
CRLF2|CN-Gistic2thres	-	CRLF2	0.122
cg14458615|Meth-27	-	IGSF11	0.121
cg26645834|Meth-27	-	SPO11	0.121
FUCA1|mRNA-Eigen	-	FUCA1	0.121
cg10546523|Meth-27	-	SEMA3B	0.121
WIF1|MAF	+	WIF1	0.12
JAKMIP1|MAF	-	JAKMIP1	0.119
HSD3B7|CN-Gistic2thres	+	HSD3B7	0.119
cg04648087|Meth-27	-	TSC1	0.118
cg00804392|Meth-27	+	RHOH	0.117
cg05856931|Meth-27	-	MSI2	0.116
cg12090388|Meth-27	+	RPL11	0.116
ACSL3|mRNA-Eigen	+	ACSL3	0.116
cg07422345|Meth-27	-	CEBPA	0.116
cg24471894|Meth-27	+	KIAA0020	0.115
ACMSD|mRNA-Eigen	+	ACMSD	0.114
HNF4A|MAF	-	HNF4A	0.114
HNF1A|MAF	-	HNF1A	0.113
SLA|MAF	+	SLA	0.113
cg02285477|Meth-27	+	POLR1D,LNX2	0.112
EIF4A2|MAF	-	EIF4A2	0.112
BCL7A|mRNA-Eigen	+	BCL7A	0.111
MALT1|mRNA-Eigen	-	MALT1	0.111
CDC5L|mRNA-Eigen	+	CDC5L	0.111
CXCR7|MAF	+	CXCR7	0.111
GOPC|mRNA-Eigen	-	GOPC	0.11
GZMM|mRNA-Eigen	-	GZMM	0.109
PDCD1LG2|MAF	-	PDCD1LG2	0.109
FZD3|CN-Gistic2thres	-	FZD3	0.109
SOX9|mRNA-Eigen	-	SOX9	0.109
KIR2DL4|mRNA-Eigen	-	KIR2DL4	0.108
cg22428102|Meth-27	-	WWC2	0.108
POLN|mRNA-Eigen	-	POLN	0.108
GNMT|mRNA-Eigen	-	GNMT	0.108
CDH11|MAF	+	CDH11	0.108
SHANK1|MAF	-	SHANK1	0.107
ZBTB20|mRNA-Eigen	-	ZBTB20	0.107
CAPSL|CN-Gistic2thres	+	CAPSL	0.107
cg05871607|Meth-27	-	RPA2	0.106
IL7R|CN-Gistic2thres	+	IL7R	0.106
cg20191453|Meth-27	-	AMT	0.106
EVC2|MAF	+	EVC2	0.106
BRAF|mRNA-Eigen	+	BRAF	0.106
cg05039054|Meth-27	-	DMD	0.105
cg18440474|Meth-27	-	CHN1	0.105
PRHOXNB|CN-Gistic2thres	+	PRHOXNB	0.104
SRP19|mRNA-Eigen	+	SRP19	0.104
HOXD13|mRNA-Eigen	+	HOXD13	0.104
ZNF331|mRNA-Eigen	-	ZNF331	0.104
PDX1|CN-Gistic2thres	+	PDX1	0.104
RCAN3|mRNA-Eigen	-	RCAN3	0.104
ID1|mRNA-Eigen	-	ID1	0.104
cg18236477|Meth-27	-	ATP8A2	0.104
CDX2|CN-Gistic2thres	+	CDX2	0.103
cg11158760|Meth-27	+	FHIT	0.103
cg27009703|Meth-27	-	HOXA9	0.103
POLR1D|CN-Gistic2thres	+	POLR1D	0.103
GSX1|CN-Gistic2thres	+	GSX1	0.103
cg16177830|Meth-27	-	TNFRSF17	0.102
cg23843505|Meth-27	-	MYBL2	0.102
LNX2|CN-Gistic2thres	+	LNX2	0.101
cg22156632|Meth-27	-	WNT6	0.101
MTIF3|CN-Gistic2thres	+	MTIF3	0.101
SLC6A3|MAF	+	SLC6A3	0.1
cg02789485|Meth-27	+	GLIPR1L2	0.1
C16orf54|mRNA-Eigen	-	C16orf54	0.1
ERG|mRNA-Eigen	+	ERG	0.1
cg00953277|Meth-27	+	SRSF2	0.1
IFT88|MAF	+	IFT88	0.1
GTF3A|CN-Gistic2thres	+	GTF3A	0.099
FCN3|mRNA-Eigen	+	FCN3	0.099
KAT6A|CN-Gistic2thres	+	KAT6A	0.099
GPHN|MAF	-	GPHN	0.099
ZNF593|mRNA-Eigen	-	ZNF593	0.098
cg07518362|Meth-27	+	NOTCH2	0.097
cg15942481|Meth-27	-	GLIPR1L2	0.097
RASL11A|CN-Gistic2thres	+	RASL11A	0.097
cg13765961|Meth-27	-	MS4A1	0.097
SLC22A18AS|mRNA-Eigen	-	SLC22A18AS	0.097
cg02905881|Meth-27	+	MSH6	0.097
FBXO17|CN-Gistic2thres	-	FBXO17	0.097
DRP2|mRNA-Eigen	-	DRP2	0.097
RASL11A|MAF	+	RASL11A	0.096
cg20264732|Meth-27	-	ESRP2	0.095
cg17783509|Meth-27	+	PHOX2B	0.095
cg18338021|Meth-27	-	GZMM	0.095
MGAM|mRNA-Eigen	+	MGAM	0.095
PKHD1|MAF	+	PKHD1	0.095
KIAA0020|mRNA-Eigen	-	KIAA0020	0.094
GMEB1|MAF	-	GMEB1	0.094
cg00021527|Meth-27	-	TAF15	0.094
cg11102794|Meth-27	+	LMO1	0.093
cg25299176|Meth-27	-	YWHAE	0.093
HOXD11|mRNA-Eigen	+	HOXD11	0.093
cg07965714|Meth-27	+	XPA	0.093
MTMR6|MAF	+	MTMR6	0.092
RPL21|CN-Gistic2thres	+	RPL21	0.092
cg13625403|Meth-27	-	TRIM29	0.092
MALT1|CN-Gistic2thres	-	MALT1	0.091
cg26201213|Meth-27	+	MGMT	0.091
AGBL2|mRNA-Eigen	-	AGBL2	0.091
cg18660898|Meth-27	+	MLLT11	0.091
cg19378039|Meth-27	+	CRYAA	0.09
cg10180697|Meth-27	+	MSH3	0.09
KCNE4|mRNA-Eigen	+	KCNE4	0.09
POU2AF1|mRNA-Eigen	-	POU2AF1	0.09
cg14911395|Meth-27	-	SEMA3B	0.09
KAT6B|CN-Gistic2thres	-	KAT6B	0.088
PER1|CN-Gistic2thres	-	PER1	0.088
ELF3|MAF	-	ELF3	0.088
cg08747889|Meth-27	+	PTK7	0.088
cg11590700|Meth-27	-	MECOM	0.088
cg11353032|Meth-27	-	ZRSR2	0.087
MAF|CN-Gistic2thres	+	MAF	0.087
BARHL1|mRNA-Eigen	+	BARHL1	0.086
cg16065186|Meth-27	-	ERBB2	0.086
cg26555310|Meth-27	+	RPE65	0.086
ZIC1|mRNA-Eigen	+	ZIC1	0.086
PDK4|CN-Gistic2thres	+	PDK4	0.085
cg16794682|Meth-27	+	CCND1	0.085
GRIK3|mRNA-Eigen	+	GRIK3	0.085
PPP1R16B|mRNA-Eigen	-	PPP1R16B	0.084
cg11816577|Meth-27	-	YWHAE	0.084
C6orf48|mRNA-Eigen	+	C6orf48	0.084
HOXA11|MAF	-	HOXA11	0.083
ASB4|CN-Gistic2thres	+	ASB4	0.083
DPPA2|mRNA-Eigen	+	DPPA2	0.083
cg11802013|Meth-27	-	CCND1	0.082
NGEF|MAF	-	NGEF	0.082
cg18176712|Meth-27	-	MYL5	0.082
EXTL1|mRNA-Eigen	+	EXTL1	0.082
cg08044694|Meth-27	-	BRD4	0.082
cg11850311|Meth-27	-	ID1	0.081
cg06100324|Meth-27	-	MSLN	0.081
WASF2|MAF	-	WASF2	0.081
HOXC12|mRNA-Eigen	+	HOXC12	0.081
SRRM1|MAF	-	SRRM1	0.08
CDK6|CN-Gistic2thres	+	CDK6	0.08
LPP|MAF	+	LPP	0.08
COX4I2|mRNA-Eigen	+	COX4I2	0.08
LMO1|mRNA-Eigen	+	LMO1	0.08
CARD11|MAF	-	CARD11	0.08
ROCK1|CN-Gistic2thres	+	ROCK1	0.079
VEGFA|mRNA-Eigen	+	VEGFA	0.079
cg00059930|Meth-27	-	RB1	0.079
RNF212|mRNA-Eigen	-	RNF212	0.079
cg03144357|Meth-27	+	RECQL4	0.078
SDC4|CN-Gistic2thres	-	SDC4	0.078
STX18|mRNA-Eigen	-	STX18	0.078
ZNF23|CN-Gistic2thres	+	ZNF23	0.078
cg22500004|Meth-27	-	DIRAS3	0.078
cg10862848|Meth-27	-	GNMT	0.078
ASPSCR1|mRNA-Eigen	-	ASPSCR1	0.077
cg10917602|Meth-27	-	HSD3B7	0.077
FGFRL1|mRNA-Eigen	-	FGFRL1	0.077
C2orf44|mRNA-Eigen	+	C2orf44	0.076
cg07364841|Meth-27	+	HGFAC	0.076
CLTC|CN-Gistic2thres	-	CLTC	0.076
TCEB3|MAF	-	TCEB3	0.076
cg05164634|Meth-27	-	WNT10B	0.076
cg09907395|Meth-27	+	RNF213	0.076
cg23756272|Meth-27	+	BCL2	0.076
HMGA2|mRNA-Eigen	+	HMGA2	0.076
cg20790540|Meth-27	-	PTCRA	0.075
cg26628847|Meth-27	-	PIP	0.075
DCAF4L2|MAF	-	DCAF4L2	0.075
AHDC1|mRNA-Eigen	+	AHDC1	0.075
RAF1|mRNA-Eigen	-	RAF1	0.075
cg12841020|Meth-27	-	PGF	0.075
cg24442290|Meth-27	+	C20orf111	0.074
FOXO4|MAF	-	FOXO4	0.074
cg12112929|Meth-27	+	GPR3	0.074
cg05200311|Meth-27	+	DEK	0.074
NNAT|mRNA-Eigen	-	NNAT	0.074
STK11|mRNA-Eigen	-	STK11	0.074
REG1B|MAF	+	REG1B	0.074
cg02330106|Meth-27	+	MGMT	0.074
RBM15|MAF	-	RBM15	0.074
GATA3|MAF	+	GATA3	0.074
DICER1|MAF	-	DICER1	0.073
MYOM3|MAF	-	MYOM3	0.073
cg04551925|Meth-27	-	AQP1	0.073
cg04369341|Meth-27	+	TOX2	0.073
IL21R|CN-Gistic2thres	+	IL21R	0.073
cg16869108|Meth-27	+	VHL	0.073
cg07139440|Meth-27	+	MLLT11	0.073
FOXP1|CN-Gistic2thres	+	FOXP1	0.073
SBDS|mRNA-Eigen	+	SBDS	0.072
WT1|MAF	-	WT1	0.072
ZNF570|MAF	-	ZNF570	0.072
cg21666217|Meth-27	+	TRIM33	0.072
ZNF683|MAF	-	ZNF683	0.072
IPO5|mRNA-Eigen	+	IPO5	0.072
PCM1|CN-Gistic2thres	-	PCM1	0.072
SORCS2|mRNA-Eigen	-	SORCS2	0.071
cg20182358|Meth-27	+	MLF1	0.071
cg06119575|Meth-27	+	TAL2	0.071
cg18947521|Meth-27	+	H3F3A	0.071
cg19226099|Meth-27	-	MC3R	0.071
E2F2|mRNA-Eigen	-	E2F2	0.07
cg07857181|Meth-27	-	POLH,XPO5	0.07
cg01679262|Meth-27	-	IPO5	0.07
CRMP1|MAF	-	CRMP1	0.07
ELMO3|CN-Gistic2thres	+	ELMO3	0.07
AIM1L|mRNA-Eigen	-	AIM1L	0.07
cg15417244|Meth-27	-	PDZRN4	0.07
cg21043754|Meth-27	-	DAK	0.07
GLYR1|MAF	+	GLYR1	0.069
CBFB|CN-Gistic2thres	+	CBFB	0.069
BCOR|MAF	+	BCOR	0.069
GTSF1L|CN-Gistic2thres	-	GTSF1L	0.069
EZR|CN-Gistic2thres	-	EZR	0.068
GNMT|CN-Gistic2thres	+	GNMT	0.068
RAD51B|mRNA-Eigen	+	RAD51B	0.068
cg04317940|Meth-27	-	PMS2	0.068
CNPY3|CN-Gistic2thres	+	CNPY3	0.068
PTCRA|CN-Gistic2thres	+	PTCRA	0.068
cg27253386|Meth-27	-	BRCA2	0.068
TNFAIP3|MAF	-	TNFAIP3	0.068
CES3|CN-Gistic2thres	+	CES3	0.068
UBR2|CN-Gistic2thres	+	UBR2	0.068
FNBP1|MAF	+	FNBP1	0.068
SEPN1|mRNA-Eigen	-	SEPN1	0.068
TBCC|CN-Gistic2thres	+	TBCC	0.068
PRPH2|CN-Gistic2thres	+	PRPH2	0.068
cg27285720|Meth-27	+	GBP4	0.067
RPL7L1|CN-Gistic2thres	+	RPL7L1	0.067
GUCA1A|CN-Gistic2thres	+	GUCA1A	0.067
PEX6|CN-Gistic2thres	+	PEX6	0.067
SULT1C4|mRNA-Eigen	-	SULT1C4	0.067
GUCA1B|CN-Gistic2thres	+	GUCA1B	0.067
FAM65A|mRNA-Eigen	+	FAM65A	0.067
CASP5|mRNA-Eigen	-	CASP5	0.066
PMS2|mRNA-Eigen	+	PMS2	0.066
MRPS10|CN-Gistic2thres	+	MRPS10	0.066
SYTL1|mRNA-Eigen	-	SYTL1	0.066
MRPL2|CN-Gistic2thres	+	MRPL2	0.066
SRF|CN-Gistic2thres	+	SRF	0.066
TAF8|CN-Gistic2thres	+	TAF8	0.066
TRERF1|CN-Gistic2thres	+	TRERF1	0.066
KLC4|CN-Gistic2thres	+	KLC4	0.066
CUL7|CN-Gistic2thres	+	CUL7	0.066
PTK7|CN-Gistic2thres	+	PTK7	0.066
TTBK1|CN-Gistic2thres	+	TTBK1	0.066
PPP2R5D|CN-Gistic2thres	+	PPP2R5D	0.066
cg17960516|Meth-27	-	DOK7	0.065
CCND3|CN-Gistic2thres	+	CCND3	0.065
SLC22A7|CN-Gistic2thres	+	SLC22A7	0.065
cg21224049|Meth-27	+	ATP5I	0.065
cg06817917|Meth-27	-	BMPR1A	0.065
cg13188385|Meth-27	+	SRGAP3	0.065
MEA1|CN-Gistic2thres	+	MEA1	0.065
CCND3|mRNA-Eigen	+	CCND3	0.065
FBXW7|MAF	+	FBXW7	0.065
CRIP3|CN-Gistic2thres	+	CRIP3	0.065
cg16153267|Meth-27	-	RB1	0.065
cg16204757|Meth-27	-	MSN	0.065
KLHDC3|CN-Gistic2thres	+	KLHDC3	0.065
cg22680204|Meth-27	+	CRMP1	0.065
BYSL|CN-Gistic2thres	+	BYSL	0.065
cg18913951|Meth-27	+	TMEM45B	0.065
cg25817752|Meth-27	-	PDIK1L	0.064
cg15241708|Meth-27	-	CNOT6	0.064
cg23523368|Meth-27	+	AMPD1	0.064
ZMYM2|mRNA-Eigen	-	ZMYM2	0.064
cg03438515|Meth-27	-	SRGAP3	0.064
ZNF318|CN-Gistic2thres	+	ZNF318	0.064
cg16094954|Meth-27	-	BCL3	0.064
cg17342759|Meth-27	-	PPP2R2B	0.064
AKAP9|CN-Gistic2thres	+	AKAP9	0.064
cg21242004|Meth-27	-	VTI1A	0.064
cg16616769|Meth-27	-	IQCK	0.064
MGMT|mRNA-Eigen	-	MGMT	0.064
DLK2|CN-Gistic2thres	+	DLK2	0.063
ABCC10|CN-Gistic2thres	+	ABCC10	0.063
OBSCN|mRNA-Eigen	+	OBSCN	0.063
KLC4|MAF	+	KLC4	0.063
FFAR2|MAF	+	FFAR2	0.063
TJAP1|CN-Gistic2thres	+	TJAP1	0.063
CD79A|CN-Gistic2thres	-	CD79A	0.063
TFAP2E|mRNA-Eigen	-	TFAP2E	0.063
MUC1|mRNA-Eigen	-	MUC1	0.063
HAMP|mRNA-Eigen	+	HAMP	0.062
cg12387247|Meth-27	-	FCER2	0.062
cg17269277|Meth-27	+	FGFR3	0.062
EGFR|mRNA-Eigen	+	EGFR	0.062
MED20|CN-Gistic2thres	+	MED20	0.062
TSHR|mRNA-Eigen	-	TSHR	0.062
UBE2E1|mRNA-Eigen	-	UBE2E1	0.062
cg24035962|Meth-27	-	NCOA4	0.062
cg22901840|Meth-27	-	DIRAS3	0.061
cg11993754|Meth-27	-	ERBB2	0.061
USP49|CN-Gistic2thres	+	USP49	0.061
UBR2|mRNA-Eigen	+	UBR2	0.061
cg02198582|Meth-27	+	TSC2	0.061
cg21516384|Meth-27	+	RNF213	0.061
cg16969623|Meth-27	+	ZNF331	0.061
SLC6A3|CN-Gistic2thres	+	SLC6A3	0.061
cg09432376|Meth-27	+	APOL6	0.06
cg02579736|Meth-27	+	FANCD2	0.06
WASF3|CN-Gistic2thres	+	WASF3	0.06
cg15133917|Meth-27	+	TTN	0.06
PDGFRB|MAF	-	PDGFRB	0.06
cg22533573|Meth-27	+	WT1	0.059
cg18231267|Meth-27	-	RUNX3	0.059
NCOR2|CN-Gistic2thres	+	NCOR2	0.059
MYCN|mRNA-Eigen	-	MYCN	0.059
cg23756219|Meth-27	+	DRP2	0.059
cg10705251|Meth-27	-	ZNF683	0.059
cg07991621|Meth-27	-	SH3BP2	0.059
cg01565918|Meth-27	+	GNAS	0.059
cg01593886|Meth-27	+	COL1A1	0.059
cg25268451|Meth-27	-	GNAS	0.058
PRICKLE4|CN-Gistic2thres	+	PRICKLE4	0.058
cg23092072|Meth-27	+	AFF1	0.058
SPATS1|mRNA-Eigen	-	SPATS1	0.058
CCDC6|MAF	-	CCDC6	0.058
cg02344201|Meth-27	+	ELL	0.058
AQP1|mRNA-Eigen	+	AQP1	0.058
IL26|mRNA-Eigen	-	IL26	0.058
GUCA1A|mRNA-Eigen	-	GUCA1A	0.058
GPR3|mRNA-Eigen	-	GPR3	0.058
cg04927982|Meth-27	+	KDM5C	0.057
NUDC|MAF	-	NUDC	0.057
FAM78A|CN-Gistic2thres	+	FAM78A	0.057
MLL3|MAF	+	MLL3	0.057
cg22909962|Meth-27	+	RPL7L1	0.056
MS4A5|mRNA-Eigen	-	MS4A5	0.056
HERPUD1|mRNA-Eigen	+	HERPUD1	0.056
cg07580475|Meth-27	+	SEMA3B	0.056
TRIM63|mRNA-Eigen	+	TRIM63	0.056
DAK|mRNA-Eigen	+	DAK	0.056
cg20042228|Meth-27	+	NOTCH1	0.056
cg02545106|Meth-27	+	CCDC110	0.056
APC|MAF	-	APC	0.056
VHL|mRNA-Eigen	-	VHL	0.055
ARID2|MAF	+	ARID2	0.055
cg22266967|Meth-27	+	S100P	0.055
cg03294491|Meth-27	+	SMAD2	0.055
EDNRB|CN-Gistic2thres	+	EDNRB	0.055
HEY1|MAF	-	HEY1	0.055
FRS3|CN-Gistic2thres	+	FRS3	0.055
cg20925482|Meth-27	-	C20orf111	0.055
MOSPD3|mRNA-Eigen	+	MOSPD3	0.055
cg12541591|Meth-27	+	TGFBR2	0.055
FLVCR2|MAF	+	FLVCR2	0.055
cg21279601|Meth-27	-	DRD5	0.055
cg09102409|Meth-27	+	NDRG1	0.054
cg24841244|Meth-27	+	CD3D	0.054
TMED6|mRNA-Eigen	+	TMED6	0.054
IL18R1|mRNA-Eigen	-	IL18R1	0.054
KCTD12|CN-Gistic2thres	+	KCTD12	0.054
cg06378976|Meth-27	+	TFEB	0.054
ARHGEF10|mRNA-Eigen	-	ARHGEF10	0.054
GAS7|CN-Gistic2thres	-	GAS7	0.054
cg13208732|Meth-27	-	CHCHD7,PLAG1	0.053
cg00112517|Meth-27	-	PPP1R1B	0.053
cg16090392|Meth-27	-	AFF1	0.053
cg06899329|Meth-27	+	NDUFA13	0.053
cg22619018|Meth-27	-	CSMD1	0.053
cg08578641|Meth-27	-	DNAI1	0.053
SH3BGRL3|mRNA-Eigen	-	SH3BGRL3	0.053
BRIP1|mRNA-Eigen	-	BRIP1	0.053
UCN3|CN-Gistic2thres	-	UCN3	0.053
CES3|mRNA-Eigen	-	CES3	0.053
PTAFR|mRNA-Eigen	-	PTAFR	0.053
cg16687447|Meth-27	+	PTEN	0.053
RNF4|mRNA-Eigen	-	RNF4	0.052
cg25729716|Meth-27	-	CD79B	0.052
CDX2|MAF	+	CDX2	0.052
FOXP4|mRNA-Eigen	+	FOXP4	0.052
cg14758526|Meth-27	-	CASP5	0.052
cg22194305|Meth-27	+	MXD4	0.052
PHOX2B|mRNA-Eigen	+	PHOX2B	0.052
cg05011232|Meth-27	-	ETV4	0.052
SLC22A7|mRNA-Eigen	+	SLC22A7	0.051
cg22220722|Meth-27	+	PLA2G2A	0.051
HOXA13|CN-Gistic2thres	+	HOXA13	0.051
HOXA11|CN-Gistic2thres	+	HOXA11	0.051
PGC|CN-Gistic2thres	+	PGC	0.051
KLF6|CN-Gistic2thres	-	KLF6	0.051
MYCL1|mRNA-Eigen	-	MYCL1	0.051
cg04964702|Meth-27	-	CBL	0.051
PLA2R1|mRNA-Eigen	+	PLA2R1	0.051
INSL3|mRNA-Eigen	-	INSL3	0.051
GTSF1L|MAF	+	GTSF1L	0.051
cg17895149|Meth-27	-	PLAGL1	0.051
TCEA1|MAF	+	TCEA1	0.051
POLR2J|CN-Gistic2thres	+	POLR2J	0.051
MRPL2|MAF	+	MRPL2	0.051
cg24346429|Meth-27	-	GNAS	0.05
MXD4|mRNA-Eigen	-	MXD4	0.05
cg01152499|Meth-27	-	FAM46C	0.05
cg05122605|Meth-27	-	MAEA	0.05
IARS2|MAF	+	IARS2	0.05
cg08338368|Meth-27	-	IL26	0.05
USP6|MAF	+	USP6	0.05
DPM2|mRNA-Eigen	+	DPM2	0.05
TET1|MAF	+	TET1	0.05
cg07947016|Meth-27	+	KLK2	0.05
cg13202751|Meth-27	+	SLC6A3	0.05
cg19595170|Meth-27	-	SRF	0.049
TCTE1|MAF	-	TCTE1	0.049
FANCC|CN-Gistic2thres	+	FANCC	0.049
HOXA9|CN-Gistic2thres	+	HOXA9	0.049
DAPP1|mRNA-Eigen	-	DAPP1	0.049
GPR125|mRNA-Eigen	-	GPR125	0.049
GATA2|MAF	+	GATA2	0.049
ROS1|mRNA-Eigen	-	ROS1	0.049
IL6ST|CN-Gistic2thres	+	IL6ST	0.049
GFI1|CN-Gistic2thres	-	GFI1	0.049
cg24693053|Meth-27	-	MFSD7	0.048
TFEB|CN-Gistic2thres	+	TFEB	0.048
cg13885201|Meth-27	-	ZNF23	0.048
cg20721467|Meth-27	+	KAT6B	0.048
KAT6A|MAF	+	KAT6A	0.048
cg17274064|Meth-27	-	ERG	0.048
cg19427610|Meth-27	+	WIF1	0.048
SYTL1|MAF	-	SYTL1	0.048
DIRAS3|mRNA-Eigen	+	DIRAS3	0.048
cg15791248|Meth-27	-	FGFR1	0.047
BTNL8|MAF	-	BTNL8	0.047
cg19278809|Meth-27	+	KIAA0232	0.047
ARL8A|mRNA-Eigen	+	ARL8A	0.047
cg16715722|Meth-27	-	TLX1	0.047
cg08822227|Meth-27	-	SH3BP2	0.047
LCK|CN-Gistic2thres	-	LCK	0.047
GRHL3|mRNA-Eigen	-	GRHL3	0.047
cg26767761|Meth-27	-	ZMYM2	0.046
cg08524221|Meth-27	+	SRSF2	0.046
NUP98|mRNA-Eigen	+	NUP98	0.046
cg07945480|Meth-27	-	GRK4	0.046
NTRK3|mRNA-Eigen	-	NTRK3	0.046
U2AF1|MAF	-	U2AF1	0.046
GRIP1|MAF	-	GRIP1	0.046
VTI1A|MAF	+	VTI1A	0.046
KIF5B|MAF	-	KIF5B	0.046
cg00630249|Meth-27	+	CYB561D1	0.046
ENOSF1|MAF	+	ENOSF1	0.046
EXT2|mRNA-Eigen	+	EXT2	0.046
cg17710021|Meth-27	-	G0S2	0.046
FOXP4|CN-Gistic2thres	+	FOXP4	0.045
NCOA1|mRNA-Eigen	-	NCOA1	0.045
SEC31A|MAF	-	SEC31A	0.045
cg17129141|Meth-27	+	MSH2	0.045
cg20340596|Meth-27	+	HPS1	0.045
KDR|mRNA-Eigen	+	KDR	0.045
cg14450605|Meth-27	-	NCOA4	0.045
PPP2R3A|mRNA-Eigen	+	PPP2R3A	0.045
GRPEL1|MAF	-	GRPEL1	0.045
cg25569582|Meth-27	-	BRD3	0.045
cg06202984|Meth-27	-	FANCC	0.045
cg26583078|Meth-27	-	SORBS2	0.045
CRTC3|CN-Gistic2thres	+	CRTC3	0.045
cg09407859|Meth-27	+	CES3	0.045
cg13496838|Meth-27	-	PAX3	0.044
TNXB|MAF	-	TNXB	0.044
GCM1|CN-Gistic2thres	+	GCM1	0.044
HTRA3|MAF	+	HTRA3	0.044
SPECC1|CN-Gistic2thres	-	SPECC1	0.044
NPDC1|CN-Gistic2thres	+	NPDC1	0.044
SMPDL3B|mRNA-Eigen	-	SMPDL3B	0.044
LIFR|CN-Gistic2thres	+	LIFR	0.044
cg21573601|Meth-27	+	PTEN	0.044
cg03738331|Meth-27	-	HTT	0.044
PRELP|mRNA-Eigen	+	PRELP	0.044
SNX29|MAF	-	SNX29	0.044
CKMT2|CN-Gistic2thres	+	CKMT2	0.044
KAT6B|MAF	-	KAT6B	0.044
POLR1C|mRNA-Eigen	+	POLR1C	0.044
NRIP2|mRNA-Eigen	-	NRIP2	0.044
cg01998146|Meth-27	-	PSIP1	0.043
ME2|mRNA-Eigen	-	ME2	0.043
GCM1|mRNA-Eigen	-	GCM1	0.043
cg25824330|Meth-27	+	MRPS18A	0.043
cg26889928|Meth-27	-	TRIM24	0.043
cg07084161|Meth-27	-	NBN	0.043
cg12847373|Meth-27	+	EDNRB	0.043
cg24091698|Meth-27	-	ERCC4	0.043
cg21270015|Meth-27	+	LARP7	0.043
cg05836145|Meth-27	-	SP8	0.043
cg06037693|Meth-27	-	RUNX3	0.043
ACSL6|MAF	-	ACSL6	0.043
IDH2|CN-Gistic2thres	+	IDH2	0.043
MSLN|mRNA-Eigen	-	MSLN	0.043
cg06855803|Meth-27	+	ICAM3	0.043
IPO5|CN-Gistic2thres	+	IPO5	0.043
EVC2|mRNA-Eigen	+	EVC2	0.043
IARS2|CN-Gistic2thres	-	IARS2	0.043
cg00893987|Meth-27	-	RPL7L1	0.042
FUT7|CN-Gistic2thres	+	FUT7	0.042
MSH3|CN-Gistic2thres	+	MSH3	0.042
NR4A3|mRNA-Eigen	-	NR4A3	0.042
cg18253802|Meth-27	-	MYB	0.042
FLT1|CN-Gistic2thres	+	FLT1	0.042
NKX2-1|mRNA-Eigen	-	NKX2-1	0.042
TP53|mRNA-Eigen	+	TP53	0.042
cg11628487|Meth-27	+	SET	0.042
cg17952262|Meth-27	-	MFSD7	0.042
CYSLTR1|CN-Gistic2thres	-	CYSLTR1	0.041
cg10398950|Meth-27	+	CDK12	0.041
MITF|MAF	-	MITF	0.041
cg22524267|Meth-27	+	STX18	0.041
C4orf6|MAF	-	C4orf6	0.041
cg00579393|Meth-27	-	REG1B	0.041
MAN1C1|mRNA-Eigen	+	MAN1C1	0.041
RPE65|MAF	-	RPE65	0.041
cg16550324|Meth-27	+	GMDS	0.041
TMEM175|mRNA-Eigen	-	TMEM175	0.041
ATRX|CN-Gistic2thres	-	ATRX	0.041
STK11|CN-Gistic2thres	-	STK11	0.041
cg12411068|Meth-27	+	SMARCA4	0.041
TAF15|MAF	+	TAF15	0.041
BCL10|MAF	-	BCL10	0.041
PAX5|mRNA-Eigen	-	PAX5	0.041
cg12205230|Meth-27	-	TPM3	0.041
ESRP2|CN-Gistic2thres	+	ESRP2	0.041
cg17289734|Meth-27	-	SEMA3B	0.041
TMED6|CN-Gistic2thres	+	TMED6	0.041
KIR2DL4|MAF	+	KIR2DL4	0.041
cg01320507|Meth-27	+	RAB4A	0.041
PAN3|CN-Gistic2thres	+	PAN3	0.04
MLLT10|MAF	+	MLLT10	0.04
cg05293216|Meth-27	+	FANCG	0.04
cg27244482|Meth-27	-	CAMK2A	0.04
cg18213440|Meth-27	+	TFG	0.04
cg23118151|Meth-27	+	C2orf44	0.04
IFI6|mRNA-Eigen	-	IFI6	0.04
FIP1L1|mRNA-Eigen	+	FIP1L1	0.04
BCL6|MAF	+	BCL6	0.04
cg15205507|Meth-27	+	ZNF331	0.04
PDE4DIP|MAF	-	PDE4DIP	0.04
DNAI1|MAF	+	DNAI1	0.04
CD274|MAF	+	CD274	0.04
GTSF1L|mRNA-Eigen	-	GTSF1L	0.039
ENPP6|mRNA-Eigen	+	ENPP6	0.039
GPC3|MAF	+	GPC3	0.039
cg12205591|Meth-27	+	CRYAA	0.039
GPR56|CN-Gistic2thres	+	GPR56	0.039
ARID2|mRNA-Eigen	+	ARID2	0.039
PPP2R3A|MAF	-	PPP2R3A	0.039
CECR6|mRNA-Eigen	-	CECR6	0.039
FAM65A|CN-Gistic2thres	+	FAM65A	0.039
cg13097407|Meth-27	+	CRIP3	0.039
EML4|CN-Gistic2thres	-	EML4	0.039
cg11759378|Meth-27	-	DPPA2	0.039
MICAL1|MAF	-	MICAL1	0.039
cg03626672|Meth-27	+	CXCR7	0.039
SLC30A2|mRNA-Eigen	-	SLC30A2	0.039
DDX6|mRNA-Eigen	+	DDX6	0.039
CD164L2|MAF	-	CD164L2	0.039
TPM4|mRNA-Eigen	-	TPM4	0.039
HERPUD1|CN-Gistic2thres	+	HERPUD1	0.039
cg17414107|Meth-27	-	GNAS	0.038
cg00078867|Meth-27	+	WAS	0.038
APOD|CN-Gistic2thres	-	APOD	0.038
FOXC1|mRNA-Eigen	+	FOXC1	0.038
cg22385477|Meth-27	+	CCDC110	0.038
TFRC|CN-Gistic2thres	-	TFRC	0.038
GRK4|MAF	+	GRK4	0.038
SLC44A2|mRNA-Eigen	-	SLC44A2	0.038
CCND3|MAF	+	CCND3	0.038
IL21R|mRNA-Eigen	-	IL21R	0.038
BCL11A|MAF	+	BCL11A	0.038
POLR2J|mRNA-Eigen	+	POLR2J	0.038
BLM|CN-Gistic2thres	+	BLM	0.038
TFRC|MAF	-	TFRC	0.038
cg11311499|Meth-27	-	MSH2	0.038
CCDC110|MAF	+	CCDC110	0.038
POLH|MAF	+	POLH	0.038
FOXP1|MAF	+	FOXP1	0.038
KRTAP19-6|CN-Gistic2thres	-	KRTAP19-6	0.037
cg17022635|Meth-27	+	FUS	0.037
BCHE|MAF	-	BCHE	0.037
cg01796228|Meth-27	+	LIFR	0.037
cg22378065|Meth-27	-	PLAGL1	0.037
cg12280407|Meth-27	+	KCTD12	0.037
COL5A2|CN-Gistic2thres	-	COL5A2	0.037
cg01623187|Meth-27	+	GTSF1L	0.037
cg06677140|Meth-27	+	MSX1	0.037
MYBL2|CN-Gistic2thres	-	MYBL2	0.037
CCNB1IP1|mRNA-Eigen	+	CCNB1IP1	0.037
cg05194726|Meth-27	-	NRIP2	0.037
NID1|mRNA-Eigen	+	NID1	0.037
cg08109646|Meth-27	-	ZNF683	0.037
HOXC11|mRNA-Eigen	+	HOXC11	0.037
SMARCB1|MAF	-	SMARCB1	0.037
TRIM27|mRNA-Eigen	-	TRIM27	0.037
MLF1IP|mRNA-Eigen	-	MLF1IP	0.037
cg12435792|Meth-27	+	PDE6B	0.036
cg15798530|Meth-27	+	TRPC3	0.036
cg09027725|Meth-27	-	COX4I2	0.036
MECOM|MAF	-	MECOM	0.036
cg13984181|Meth-27	-	EPHX4	0.036
GBP4|MAF	-	GBP4	0.036
NTRK1|mRNA-Eigen	-	NTRK1	0.036
cg09945801|Meth-27	-	WRN	0.036
ZDHHC11|mRNA-Eigen	-	ZDHHC11	0.036
cg17580045|Meth-27	-	CCND2	0.036
RUNX3|MAF	+	RUNX3	0.036
cg10348863|Meth-27	-	ING2	0.036
cg20880234|Meth-27	+	ZMYM2	0.036
cg05301852|Meth-27	+	FABP1	0.036
cg08063724|Meth-27	+	MYCL1	0.036
HOXC11|MAF	-	HOXC11	0.036
HLF|MAF	-	HLF	0.036
cg21850254|Meth-27	-	ZNF570	0.036
AFF1|CN-Gistic2thres	-	AFF1	0.036
RNF213|MAF	-	RNF213	0.036
cg12006284|Meth-27	+	WT1	0.036
CCDC78|mRNA-Eigen	+	CCDC78	0.036
GPHN|mRNA-Eigen	+	GPHN	0.036
TFE3|mRNA-Eigen	-	TFE3	0.036
PGC|MAF	-	PGC	0.035
SEPT9|mRNA-Eigen	-	2013-09-09	0.035
cg16545079|Meth-27	-	PER1	0.035
cg15790852|Meth-27	+	CNOT6	0.035
ZNF593|MAF	-	ZNF593	0.035
GPC6|MAF	-	GPC6	0.035
ACVR1B|MAF	+	ACVR1B	0.035
GMPS|MAF	-	GMPS	0.035
WT1|MAF	+	WT1	0.035
cg12040555|Meth-27	-	MGMT	0.035
cg07967643|Meth-27	+	FRS3,PRICKLE4	0.035
cg23172864|Meth-27	+	GOPC	0.035
cg25716286|Meth-27	+	MED18	0.035
CDKN2A|mRNA-Eigen	+	CDKN2A	0.035
KLHL6|MAF	+	KLHL6	0.035
RPL21|mRNA-Eigen	+	RPL21	0.035
ELMO3|MAF	+	ELMO3	0.035
PPP2R1A|MAF	-	PPP2R1A	0.035
cg18273566|Meth-27	+	ZNF436	0.035
MAP3K6|mRNA-Eigen	-	MAP3K6	0.034
MYB|CN-Gistic2thres	-	MYB	0.034
cg03277051|Meth-27	+	COL8A1	0.034
cg09503974|Meth-27	-	RARRES1	0.034
cg03437318|Meth-27	-	ERBB3	0.034
SLC34A3|CN-Gistic2thres	+	SLC34A3	0.034
cg22832044|Meth-27	-	CDH1	0.034
MS4A1|mRNA-Eigen	-	MS4A1	0.034
cg13225039|Meth-27	-	TMEM129,TACC3	0.034
FBXW7|mRNA-Eigen	-	FBXW7	0.034
cg18320188|Meth-27	-	MLH1	0.034
cg07453748|Meth-27	-	MGMT	0.034
BRD3|mRNA-Eigen	+	BRD3	0.034
cg06106793|Meth-27	-	PRCC	0.034
ERCC5|CN-Gistic2thres	+	ERCC5	0.034
MAEL|mRNA-Eigen	-	MAEL	0.034
cg22384366|Meth-27	-	PIK3CA	0.034
cg03292388|Meth-27	+	CPZ	0.034
RPN1|mRNA-Eigen	+	RPN1	0.033
MAP3K6|MAF	-	MAP3K6	0.033
CAPN11|mRNA-Eigen	-	CAPN11	0.033
cg01381846|Meth-27	-	HOXA9	0.033
GRIK3|MAF	-	GRIK3	0.033
MLLT6|MAF	+	MLLT6	0.033
cg01234133|Meth-27	+	COL1A1	0.033
cg00775197|Meth-27	+	TCTE1	0.033
cg14334099|Meth-27	-	PTPN12	0.033
RUNX1|CN-Gistic2thres	-	RUNX1	0.033
PRDM1|MAF	-	PRDM1	0.033
cg17950095|Meth-27	-	HOXA11	0.033
cg02204046|Meth-27	+	MYCN	0.033
cg12194493|Meth-27	+	PIGG,ZNF721	0.032
cg25459778|Meth-27	+	CRAMP1L	0.032
MITF|CN-Gistic2thres	+	MITF	0.032
cg20398399|Meth-27	-	KLHL6	0.032
SEC14L4|mRNA-Eigen	-	SEC14L4	0.032
CLTCL1|MAF	-	CLTCL1	0.032
cg00224508|Meth-27	+	MLLT11	0.032
CACNA1G|mRNA-Eigen	-	CACNA1G	0.032
FBXO17|mRNA-Eigen	+	FBXO17	0.032
FLCN|MAF	-	FLCN	0.032
GPR26|mRNA-Eigen	-	GPR26	0.032
NLGN3|mRNA-Eigen	-	NLGN3	0.032
cg01546430|Meth-27	+	ITK	0.032
CDK12|MAF	+	CDK12	0.032
PPP1R16B|CN-Gistic2thres	-	PPP1R16B	0.031
cg15479752|Meth-27	-	FFAR2	0.031
EP300|CN-Gistic2thres	-	EP300	0.031
SLC13A1|mRNA-Eigen	-	SLC13A1	0.031
cg09191327|Meth-27	-	PRDM12	0.031
MLF1|mRNA-Eigen	-	MLF1	0.031
cg12981137|Meth-27	+	MGMT	0.031
ZNF521|MAF	+	ZNF521	0.031
cg04281268|Meth-27	+	HSP90AA1	0.031
cg07886712|Meth-27	+	EWSR1	0.031
cg13810225|Meth-27	+	MYH9	0.031
WASF3|MAF	+	WASF3	0.031
cg08872493|Meth-27	+	HTR1D	0.031
PTEN|CN-Gistic2thres	-	PTEN	0.031
KCNG3|CN-Gistic2thres	-	KCNG3	0.031
cg20029201|Meth-27	-	BCL9L	0.031
cg06230736|Meth-27	+	GATA3	0.031
MLLT3|CN-Gistic2thres	-	MLLT3	0.031
PRKAR1A|CN-Gistic2thres	-	PRKAR1A	0.031
SLC16A7|mRNA-Eigen	-	SLC16A7	0.031
cg07284407|Meth-27	-	GNAS	0.031
cg08012454|Meth-27	-	KIF5B	0.031
PAX3|mRNA-Eigen	+	PAX3	0.031
HPS1|CN-Gistic2thres	-	HPS1	0.031
cg15629064|Meth-27	+	TRIM27	0.031
cg01817393|Meth-27	-	GNAS	0.031
MAN2B2|mRNA-Eigen	-	MAN2B2	0.031
ZNF595|MAF	+	ZNF595	0.031
cg09604203|Meth-27	-	MYBL2	0.031
CDKN2AIP|mRNA-Eigen	+	CDKN2AIP	0.031
AKT2|CN-Gistic2thres	-	AKT2	0.03
cg12939527|Meth-27	+	TNIP2	0.03
PRDM16|mRNA-Eigen	+	PRDM16	0.03
USP6|mRNA-Eigen	-	USP6	0.03
cg04691540|Meth-27	+	ABL2	0.03
cg02089348|Meth-27	+	TMEM129,TACC3	0.03
ARL8A|MAF	-	ARL8A	0.03
KDM5C|mRNA-Eigen	-	KDM5C	0.03
MLLT10|mRNA-Eigen	-	MLLT10	0.03
PDE4D|MAF	+	PDE4D	0.03
cg06101225|Meth-27	-	STIL	0.03
cg15760840|Meth-27	+	HOXA11	0.03
cg16092786|Meth-27	+	WT1	0.03
WAS|MAF	-	WAS	0.03
cg10217445|Meth-27	+	OLIG2	0.03
CRIPAK|mRNA-Eigen	-	CRIPAK	0.029
CLOCK|MAF	-	CLOCK	0.029
cg02497758|Meth-27	+	MAFB	0.029
cg13697378|Meth-27	-	DIRAS3	0.029
HNMT|mRNA-Eigen	+	HNMT	0.029
C15orf55|CN-Gistic2thres	+	C15orf55	0.029
NF1|mRNA-Eigen	+	NF1	0.029
ARID1A|MAF	-	ARID1A	0.029
cg26359204|Meth-27	+	NKX6-1	0.029
cg15755084|Meth-27	-	MSX1	0.029
DRD5|mRNA-Eigen	+	DRD5	0.029
SPO11|mRNA-Eigen	+	SPO11	0.029
BCL7A|MAF	+	BCL7A	0.029
FH|mRNA-Eigen	+	FH	0.029
PER1|mRNA-Eigen	+	PER1	0.029
C6orf48|CN-Gistic2thres	+	C6orf48	0.029
DDAH2|CN-Gistic2thres	+	DDAH2	0.029
cg15547534|Meth-27	+	PPP1R35	0.029
cg04629204|Meth-27	+	EXTL1	0.029
CLOCK|mRNA-Eigen	-	CLOCK	0.029
PSAPL1|mRNA-Eigen	+	PSAPL1	0.029
cg00585790|Meth-27	+	LIMS1	0.029
C6orf25|CN-Gistic2thres	+	C6orf25	0.029
cg21200703|Meth-27	-	SLC34A2	0.029
PSIP1|CN-Gistic2thres	-	PSIP1	0.028
VEGFA|MAF	+	VEGFA	0.028
cg05940536|Meth-27	+	ACVR1B	0.028
cg20420433|Meth-27	+	MNX1	0.028
ACVR2A|mRNA-Eigen	+	ACVR2A	0.028
cg03717979|Meth-27	+	MSX1	0.028
NBN|mRNA-Eigen	+	NBN	0.028
KDM6A|mRNA-Eigen	-	KDM6A	0.028
cg00605270|Meth-27	+	SMPDL3B	0.028
FUS|CN-Gistic2thres	+	FUS	0.028
FLT3|CN-Gistic2thres	+	FLT3	0.028
TNXB|CN-Gistic2thres	+	TNXB	0.028
NFIB|CN-Gistic2thres	-	NFIB	0.028
PSMB8|CN-Gistic2thres	+	PSMB8	0.028
SCG5|CN-Gistic2thres	+	SCG5	0.028
cg11428724|Meth-27	-	PAX7	0.028
ELF3|CN-Gistic2thres	-	ELF3	0.028
cg06191076|Meth-27	-	DIRAS3	0.028
cg06973652|Meth-27	+	BRCA1	0.028
SS18|MAF	-	SS18	0.028
SOCS2|mRNA-Eigen	+	SOCS2	0.028
EPS15|mRNA-Eigen	+	EPS15	0.028
cg03161453|Meth-27	-	BCOR	0.028
IRF4|CN-Gistic2thres	+	IRF4	0.028
SLC44A4|CN-Gistic2thres	+	SLC44A4	0.028
cg09243021|Meth-27	+	TMEM139	0.028
cg02941816|Meth-27	+	MGMT	0.027
SERPINF2|mRNA-Eigen	-	SERPINF2	0.027
cg18619398|Meth-27	+	GNAS	0.027
cg00702231|Meth-27	-	PLAGL1	0.027
cg05960024|Meth-27	-	CLOCK	0.027
CARS|MAF	-	CARS	0.027
WWTR1|MAF	-	WWTR1	0.027
KRAS|MAF	-	KRAS	0.027
KIAA1430|MAF	+	KIAA1430	0.027
cg10163825|Meth-27	-	CCDC78	0.027
cg24490338|Meth-27	-	TPM3	0.027
cg23093496|Meth-27	+	C16orf54	0.027
PRSS8|CN-Gistic2thres	+	PRSS8	0.027
TRIM27|CN-Gistic2thres	+	TRIM27	0.027
SEPT5|MAF	+	2013-09-05	0.027
ACMSD|MAF	-	ACMSD	0.027
cg22734085|Meth-27	-	WWC2	0.027
MDFI|CN-Gistic2thres	+	MDFI	0.027
HPS1|mRNA-Eigen	-	HPS1	0.027
SLC39A5|MAF	-	SLC39A5	0.027
NPM1|mRNA-Eigen	+	NPM1	0.027
cg16829154|Meth-27	-	NOTCH1	0.027
CRMP1|mRNA-Eigen	+	CRMP1	0.027
TRPC3|MAF	-	TRPC3	0.027
cg06545845|Meth-27	-	ARL8A	0.027
SORBS2|mRNA-Eigen	-	SORBS2	0.027
cg18119609|Meth-27	-	MDM4	0.027
cg26968812|Meth-27	+	TPM4	0.027
PRSS8|MAF	+	PRSS8	0.027
IL2|mRNA-Eigen	+	IL2	0.027
cg03383661|Meth-27	+	TBCC	0.027
TPM4|MAF	-	TPM4	0.027
cg00836605|Meth-27	+	JAZF1	0.027
ANPEP|mRNA-Eigen	+	ANPEP	0.026
CARD8|mRNA-Eigen	-	CARD8	0.026
cg12435611|Meth-27	+	BRIP1	0.026
cg25946389|Meth-27	+	MGMT	0.026
cg16729690|Meth-27	+	FZD3	0.026
ETV4|MAF	+	ETV4	0.026
ALK|mRNA-Eigen	+	ALK	0.026
PPP1R35|mRNA-Eigen	+	PPP1R35	0.026
cg07728874|Meth-27	+	CD3D	0.026
cg19789505|Meth-27	-	OBSCN	0.026
SMAD4|mRNA-Eigen	+	SMAD4	0.026
FIP1L1|MAF	-	FIP1L1	0.026
cg08069899|Meth-27	-	CCND2	0.026
TFG|mRNA-Eigen	-	TFG	0.026
PHF6|mRNA-Eigen	+	PHF6	0.026
cg23574449|Meth-27	+	E2F2	0.026
CRIP3|mRNA-Eigen	-	CRIP3	0.026
CASC5|CN-Gistic2thres	+	CASC5	0.026
cg12619509|Meth-27	+	DNASE1L2	0.025
cg12072001|Meth-27	-	SPON2	0.025
COX7C|mRNA-Eigen	+	COX7C	0.025
cg10703331|Meth-27	+	TRIM24	0.025
KLK2|mRNA-Eigen	+	KLK2	0.025
cg05345286|Meth-27	-	MDFI	0.025
TRAF1|mRNA-Eigen	-	TRAF1	0.025
PGC|mRNA-Eigen	+	PGC	0.025
LUC7L|mRNA-Eigen	-	LUC7L	0.025
cg27323780|Meth-27	+	MTIF3	0.025
cg11964474|Meth-27	+	BRCA1	0.025
IFT88|mRNA-Eigen	-	IFT88	0.025
cg13788062|Meth-27	-	LARP7	0.025
cg19506903|Meth-27	-	POLR1C,YIPF3	0.025
TNIP2|MAF	+	TNIP2	0.025
cg05392265|Meth-27	-	DIRAS3	0.025
cg18442986|Meth-27	-	TTL	0.025
cg19047670|Meth-27	+	CCND1	0.025
cg14530801|Meth-27	+	STX18	0.025
cg23721140|Meth-27	+	ZNF514	0.025
cg09665592|Meth-27	+	DPM2	0.025
SFN|mRNA-Eigen	-	SFN	0.025
cg26270746|Meth-27	+	GSX1	0.025
BUB1B|CN-Gistic2thres	+	BUB1B	0.025
NID1|MAF	-	NID1	0.025
cg24019851|Meth-27	-	SEMA3B	0.025
WBSCR27|CN-Gistic2thres	+	WBSCR27	0.024
PRELP|MAF	+	PRELP	0.024
CAPN11|MAF	-	CAPN11	0.024
ETV6|mRNA-Eigen	-	ETV6	0.024
SH3BP2|mRNA-Eigen	-	SH3BP2	0.024
CX3CL1|CN-Gistic2thres	+	CX3CL1	0.024
CCND2|CN-Gistic2thres	-	CCND2	0.024
SEC31A|mRNA-Eigen	+	SEC31A	0.024
SLC35D2|mRNA-Eigen	+	SLC35D2	0.024
cg17638137|Meth-27	-	TCERG1	0.024
cg00718440|Meth-27	-	CDKN2A	0.024
SPECC1|mRNA-Eigen	-	SPECC1	0.024
IRF4|mRNA-Eigen	-	IRF4	0.024
MDS2|CN-Gistic2thres	-	MDS2	0.024
CA3|MAF	-	CA3	0.024
cg14681767|Meth-27	+	ARHGEF10	0.024
cg03462055|Meth-27	+	TUBB2B	0.024
ID3|CN-Gistic2thres	-	ID3	0.024
cg15824080|Meth-27	+	TAF15	0.024
FANCD2|CN-Gistic2thres	-	FANCD2	0.024
E2F2|CN-Gistic2thres	-	E2F2	0.024
RPL22|MAF	-	RPL22	0.024
PTK7|MAF	-	PTK7	0.024
cg20716119|Meth-27	-	CDH1	0.024
KDM6A|CN-Gistic2thres	-	KDM6A	0.024
WWC2|mRNA-Eigen	+	WWC2	0.024
PML|CN-Gistic2thres	-	PML	0.024
TCEA3|CN-Gistic2thres	-	TCEA3	0.024
cg22820108|Meth-27	-	NCOR2	0.024
THRAP3|mRNA-Eigen	+	THRAP3	0.024
LCP1|CN-Gistic2thres	+	LCP1	0.024
cg24776019|Meth-27	+	SETD2	0.024
cg18474934|Meth-27	+	TRPC3	0.024
ZNF436|CN-Gistic2thres	-	ZNF436	0.023
TMEM57|mRNA-Eigen	+	TMEM57	0.023
cg25942450|Meth-27	+	TLX3	0.023
cg19224164|Meth-27	+	GRK4	0.023
cg09752703|Meth-27	+	BCL2	0.023
cg14882700|Meth-27	-	OTOP1	0.023
cg11398517|Meth-27	-	GTSF1L	0.023
CLDN4|CN-Gistic2thres	+	CLDN4	0.023
HNRNPR|CN-Gistic2thres	-	HNRNPR	0.023
cg12717203|Meth-27	-	ZNF718	0.023
cg24907852|Meth-27	-	ENOSF1	0.023
cg12940430|Meth-27	-	SRF	0.023
DEFB118|mRNA-Eigen	-	DEFB118	0.023
HOOK3|CN-Gistic2thres	+	HOOK3	0.023
HTR1D|CN-Gistic2thres	-	HTR1D	0.023
ARHGAP25|MAF	+	ARHGAP25	0.023
TRIM24|mRNA-Eigen	+	TRIM24	0.023
cg24596576|Meth-27	+	FANCD2	0.023
GGTLC1|mRNA-Eigen	-	GGTLC1	0.023
cg18159180|Meth-27	-	CUL7,MRPL2	0.023
LTV1|MAF	-	LTV1	0.023
NRIP2|CN-Gistic2thres	-	NRIP2	0.023
NF1|MAF	-	NF1	0.023
PDGFRA|mRNA-Eigen	-	PDGFRA	0.023
LUZP1|CN-Gistic2thres	-	LUZP1	0.023
CTBP1|mRNA-Eigen	-	CTBP1	0.023
FRK|mRNA-Eigen	-	FRK	0.023
DEFB123|mRNA-Eigen	-	DEFB123	0.023
FGFR3|mRNA-Eigen	-	FGFR3	0.023
cg00485380|Meth-27	-	HNRNPA2B1	0.023
cg05501721|Meth-27	-	CRTC1	0.023
cg08573687|Meth-27	-	TH	0.023
AFF4|mRNA-Eigen	+	AFF4	0.023
ASXL1|CN-Gistic2thres	-	ASXL1	0.022
PDZRN4|MAF	+	PDZRN4	0.022
SEPT5|mRNA-Eigen	+	2013-09-05	0.022
cg24738006|Meth-27	+	SS18L1	0.022
C8orf42|MAF	-	C8orf42	0.022
RUNX1|mRNA-Eigen	-	RUNX1	0.022
ERICH1|mRNA-Eigen	-	ERICH1	0.022
cg23006204|Meth-27	-	DPM2	0.022
cg09118625|Meth-27	-	DIRAS3	0.022
RCN1|CN-Gistic2thres	-	RCN1	0.022
cg20736065|Meth-27	+	MSI2	0.022
LMO2|CN-Gistic2thres	-	LMO2	0.022
cg11414046|Meth-27	-	BRAF	0.022
cg20312687|Meth-27	-	DEFB118	0.022
cg09875273|Meth-27	-	ERBB2	0.022
YIPF3|CN-Gistic2thres	+	YIPF3	0.022
CLEC6A|CN-Gistic2thres	-	CLEC6A	0.022
cg24489237|Meth-27	+	PBX1	0.022
WT1|CN-Gistic2thres	-	WT1	0.022
FAP|MAF	+	FAP	0.022
cg15156367|Meth-27	-	EPHX4	0.022
POLR1C|CN-Gistic2thres	+	POLR1C	0.022
cg19784449|Meth-27	-	WASF2	0.022
cg04402875|Meth-27	+	RET	0.022
TH|CN-Gistic2thres	+	TH	0.022
XPO5|CN-Gistic2thres	+	XPO5	0.021
cg24454143|Meth-27	+	FLT3	0.021
CDK12|mRNA-Eigen	+	CDK12	0.021
NKX2-1|CN-Gistic2thres	-	NKX2-1	0.021
MYH11|mRNA-Eigen	+	MYH11	0.021
cg02055963|Meth-27	-	CDX2	0.021
cg20916523|Meth-27	+	VHL	0.021
GMEB1|mRNA-Eigen	-	GMEB1	0.021
cg08823182|Meth-27	+	S100A5	0.021
KIF5B|CN-Gistic2thres	+	KIF5B	0.021
cg11237738|Meth-27	+	C4orf6	0.021
cg13656360|Meth-27	+	MLL	0.021
TFG|CN-Gistic2thres	-	TFG	0.021
PAN3|mRNA-Eigen	+	PAN3	0.021
WWTR1|mRNA-Eigen	+	WWTR1	0.021
cg18462653|Meth-27	+	DEFB119	0.021
MAD2L1BP|CN-Gistic2thres	+	MAD2L1BP	0.021
MED12|MAF	+	MED12	0.021
cg27600136|Meth-27	-	RASL11A	0.021
ASXL1|MAF	+	ASXL1	0.021
GTPBP2|CN-Gistic2thres	+	GTPBP2	0.021
POLH|CN-Gistic2thres	+	POLH	0.021
GRIP1|CN-Gistic2thres	+	GRIP1	0.021
GATA3|CN-Gistic2thres	-	GATA3	0.021
cg22464182|Meth-27	-	ACVR2A	0.021
cg00834958|Meth-27	-	TSC22D4	0.021
TBC1D14|mRNA-Eigen	-	TBC1D14	0.021
JAK1|mRNA-Eigen	-	JAK1	0.021
ABL2|mRNA-Eigen	-	ABL2	0.021
VEGFA|CN-Gistic2thres	+	VEGFA	0.021
COL8A1|CN-Gistic2thres	-	COL8A1	0.021
PCSK7|mRNA-Eigen	-	PCSK7	0.021
HMGA2|CN-Gistic2thres	+	HMGA2	0.021
ACVRL1|MAF	-	ACVRL1	0.021
ROCK1|mRNA-Eigen	+	ROCK1	0.021
cg27661264|Meth-27	-	GNAS	0.021
EIF4A2|mRNA-Eigen	+	EIF4A2	0.021
MN1|mRNA-Eigen	-	MN1	0.021
MRPS18A|CN-Gistic2thres	+	MRPS18A	0.021
KLHDC3|MAF	-	KLHDC3	0.021
cg03536787|Meth-27	-	NSD1	0.021
cg16068833|Meth-27	+	CD52	0.021
RPE65|mRNA-Eigen	+	RPE65	0.02
cg02755455|Meth-27	+	JAK1	0.02
SPATA12|mRNA-Eigen	-	SPATA12	0.02
cg08211091|Meth-27	+	NAT8L	0.02
cg13477510|Meth-27	+	2013-09-05	0.02
TCL1A|MAF	+	TCL1A	0.02
cg11255163|Meth-27	-	CDH1	0.02
cg10347418|Meth-27	+	ZNF436	0.02
cg09634469|Meth-27	-	SERPIND1	0.02
JPH2|mRNA-Eigen	+	JPH2	0.02
PTPN11|CN-Gistic2thres	+	PTPN11	0.02
BCHE|mRNA-Eigen	+	BCHE	0.02
cg08390209|Meth-27	+	CDKN2B	0.02
ETV6|CN-Gistic2thres	-	ETV6	0.02
PEX6|mRNA-Eigen	+	PEX6	0.02
cg20584011|Meth-27	-	ZDHHC11	0.02
cg03544320|Meth-27	+	CRMP1	0.02
cg08027745|Meth-27	+	SRSF3	0.02
KCNE4|MAF	+	KCNE4	0.02
cg03171924|Meth-27	-	RUNX3	0.02
DEFB119|mRNA-Eigen	-	DEFB119	0.02
AFAP1|mRNA-Eigen	-	AFAP1	0.02
cg06815666|Meth-27	-	TFPT	0.02
CRYAA|CN-Gistic2thres	+	CRYAA	0.02
KLHL34|mRNA-Eigen	+	KLHL34	0.02
PKIG|mRNA-Eigen	-	PKIG	0.02
cg13335112|Meth-27	-	ABHD12B	0.02
ATF1|MAF	-	ATF1	0.02
ALDH2|CN-Gistic2thres	+	ALDH2	0.02
cg17385674|Meth-27	-	ARID1A	0.02
cg12757684|Meth-27	-	PLAGL1	0.02
PML|MAF	+	PML	0.02
PICALM|mRNA-Eigen	+	PICALM	0.02
CNOT6|MAF	+	CNOT6	0.02
TGFBR2|MAF	-	TGFBR2	0.02
TUBB2B|mRNA-Eigen	+	TUBB2B	0.02
DEFB116|MAF	+	DEFB116	0.02
IPO5|MAF	+	IPO5	0.02
cg24901042|Meth-27	+	TMPRSS2	0.019
cg06547766|Meth-27	+	LPP	0.019
cg11822932|Meth-27	+	LMO2	0.019
CARD8|MAF	-	CARD8	0.019
cg11507178|Meth-27	-	BCL9L	0.019
HELT|MAF	-	HELT	0.019
LTV1|mRNA-Eigen	-	LTV1	0.019
TSC22D4|MAF	+	TSC22D4	0.019
PRDM2|MAF	+	PRDM2	0.019
LHFP|MAF	+	LHFP	0.019
GRB7|mRNA-Eigen	+	GRB7	0.019
C6orf25|mRNA-Eigen	-	C6orf25	0.019
FOXP4|MAF	-	FOXP4	0.019
HTT|mRNA-Eigen	-	HTT	0.019
cg11600161|Meth-27	+	TBC1D10C	0.019
KLHDC3|mRNA-Eigen	+	KLHDC3	0.019
cg21614638|Meth-27	+	DAPP1	0.019
SUZ12|CN-Gistic2thres	-	SUZ12	0.019
cg21948169|Meth-27	+	TET1	0.019
cg20436912|Meth-27	-	SEC14L4	0.019
cg26245202|Meth-27	+	ELK4	0.019
cg07017374|Meth-27	+	FLT3	0.019
PIK3CA|mRNA-Eigen	-	PIK3CA	0.019
TM4SF1|mRNA-Eigen	-	TM4SF1	0.019
cg12461141|Meth-27	+	TRIM22	0.019
TCOF1|MAF	-	TCOF1	0.019
cg27394038|Meth-27	-	SRSF3	0.019
SP8|mRNA-Eigen	+	SP8	0.019
DNMT3A|mRNA-Eigen	-	DNMT3A	0.019
GATA1|mRNA-Eigen	+	GATA1	0.019
CSMD1|mRNA-Eigen	-	CSMD1	0.019
TCOF1|MAF	+	TCOF1	0.019
cg21663580|Meth-27	+	PTK7	0.019
cg18885346|Meth-27	+	PKHD1	0.019
AKT2|mRNA-Eigen	-	AKT2	0.019
TTL|mRNA-Eigen	+	TTL	0.019
cg08548888|Meth-27	-	MYD88	0.019
cg01587454|Meth-27	+	DCAF4L2	0.019
cg24579896|Meth-27	-	KTN1	0.018
SMAD4|MAF	+	SMAD4	0.018
CCNL1|mRNA-Eigen	-	CCNL1	0.018
RET|mRNA-Eigen	+	RET	0.018
CTNNB1|mRNA-Eigen	-	CTNNB1	0.018
WASF3|mRNA-Eigen	+	WASF3	0.018
SLC6A3|mRNA-Eigen	-	SLC6A3	0.018
ACOX3|mRNA-Eigen	-	ACOX3	0.018
ARNT|MAF	+	ARNT	0.018
RBM15|mRNA-Eigen	-	RBM15	0.018
FSTL3|mRNA-Eigen	+	FSTL3	0.018
PIP|mRNA-Eigen	-	PIP	0.018
ATP8A2|mRNA-Eigen	+	ATP8A2	0.018
PKD2L1|CN-Gistic2thres	-	PKD2L1	0.018
cg15957394|Meth-27	+	AFAP1	0.018
cg09785172|Meth-27	-	WFS1	0.018
TLX1|CN-Gistic2thres	-	TLX1	0.018
KIAA0232|MAF	-	KIAA0232	0.018
cg03328750|Meth-27	+	ARHGAP26	0.018
ANKRD37|mRNA-Eigen	+	ANKRD37	0.018
cg08314660|Meth-27	-	PKP3	0.018
cg01677098|Meth-27	-	TCEA1	0.018
cg18429742|Meth-27	+	ZDHHC11	0.018
SDC4|mRNA-Eigen	-	SDC4	0.018
cg20098478|Meth-27	+	WIF1	0.018
SLC22A7|MAF	-	SLC22A7	0.018
PSMB8|mRNA-Eigen	-	PSMB8	0.018
CKMT2|MAF	-	CKMT2	0.018
PDE4DIP|CN-Gistic2thres	+	PDE4DIP	0.018
PDZK1|CN-Gistic2thres	+	PDZK1	0.018
RAP1GDS1|mRNA-Eigen	+	RAP1GDS1	0.018
ABCC5|mRNA-Eigen	-	ABCC5	0.018
MIER3|CN-Gistic2thres	+	MIER3	0.018
FABP1|mRNA-Eigen	+	FABP1	0.018
MLH1|MAF	+	MLH1	0.018
LARP7|mRNA-Eigen	+	LARP7	0.018
cg25276849|Meth-27	-	TFRC	0.018
BCL9|CN-Gistic2thres	+	BCL9	0.017
CRAMP1L|MAF	+	CRAMP1L	0.017
ETV5|mRNA-Eigen	+	ETV5	0.017
cg22736323|Meth-27	-	PDGFRA	0.017
cg24937706|Meth-27	-	RB1	0.017
MAMDC4|CN-Gistic2thres	+	MAMDC4	0.017
WNT6|mRNA-Eigen	-	WNT6	0.017
cg24824840|Meth-27	-	SHANK1	0.017
GRK4|mRNA-Eigen	-	GRK4	0.017
cg24078828|Meth-27	-	WWTR1	0.017
IL7R|mRNA-Eigen	-	IL7R	0.017
TRIM24|MAF	-	TRIM24	0.017
ZDHHC11|CN-Gistic2thres	+	ZDHHC11	0.017
cg13823701|Meth-27	-	TNXB	0.017
cg14304761|Meth-27	-	SYK	0.017
cg19972619|Meth-27	+	MYC	0.017
cg16463460|Meth-27	+	WT1	0.017
cg09600437|Meth-27	-	REL	0.017
FFAR2|mRNA-Eigen	-	FFAR2	0.017
cg11710000|Meth-27	+	FZD3	0.017
cg01184449|Meth-27	+	EML4	0.017
ZFYVE28|mRNA-Eigen	-	ZFYVE28	0.017
cg08924430|Meth-27	+	TET2	0.017
NUP98|MAF	-	NUP98	0.017
cg21187265|Meth-27	+	SEPN1	0.017
cg04485075|Meth-27	+	NOC2L	0.017
cg22737001|Meth-27	+	RUNX3	0.017
STIL|MAF	-	STIL	0.017
cg26538214|Meth-27	+	KLF6	0.017
ABHD12B|mRNA-Eigen	+	ABHD12B	0.017
cg20932765|Meth-27	+	TRIM33	0.017
cg07077459|Meth-27	-	PLAGL1	0.017
cg11321895|Meth-27	-	PLAG1,CHCHD7	0.017
DICER1|CN-Gistic2thres	-	DICER1	0.017
FOXO3|CN-Gistic2thres	-	FOXO3	0.017
cg19531713|Meth-27	+	BRCA1	0.017
TMEM57|MAF	-	TMEM57	0.017
PNRC2|mRNA-Eigen	+	PNRC2	0.017
ERBB3|MAF	+	ERBB3	0.017
cg09936561|Meth-27	+	DRD5	0.017
EVI2A|CN-Gistic2thres	-	EVI2A	0.016
TSC2|mRNA-Eigen	-	TSC2	0.016
cg09259772|Meth-27	-	ARL4A	0.016
ELN|mRNA-Eigen	+	ELN	0.016
cg07899425|Meth-27	+	GSR	0.016
cg08646988|Meth-27	+	GFPT1	0.016
MAFB|CN-Gistic2thres	-	MAFB	0.016
IL26|CN-Gistic2thres	+	IL26	0.016
HSD17B14|MAF	-	HSD17B14	0.016
cg22362636|Meth-27	+	TNIP2	0.016
TRIM29|mRNA-Eigen	-	TRIM29	0.016
ZNF595|mRNA-Eigen	+	ZNF595	0.016
TOP1|CN-Gistic2thres	-	TOP1	0.016
TNFRSF14|mRNA-Eigen	-	TNFRSF14	0.016
cg14535518|Meth-27	-	MAG	0.016
TRPV5|MAF	-	TRPV5	0.016
cg14481222|Meth-27	+	BIRC3	0.016
cg18577494|Meth-27	-	PPP1R35	0.016
G0S2|mRNA-Eigen	+	G0S2	0.016
CCDC96|mRNA-Eigen	-	CCDC96	0.016
KCTD12|mRNA-Eigen	-	KCTD12	0.016
DMD|mRNA-Eigen	+	DMD	0.016
cg09414535|Meth-27	-	GRIP1	0.016
cg09721047|Meth-27	+	ARHGAP25	0.016
ZRSR2|MAF	+	ZRSR2	0.016
cg15966253|Meth-27	+	UBE2E1	0.016
BCL2|MAF	+	BCL2	0.016
cg20778669|Meth-27	-	MGMT	0.016
NCOA2|mRNA-Eigen	+	NCOA2	0.016
cg19393006|Meth-27	+	TSC1	0.016
cg21663431|Meth-27	-	SLC44A2	0.016
ID3|mRNA-Eigen	-	ID3	0.016
cg05751148|Meth-27	+	PTPRCAP	0.016
cg11466837|Meth-27	+	TRIM29	0.016
ARHGEF12|MAF	+	ARHGEF12	0.016
IL6ST|mRNA-Eigen	-	IL6ST	0.016
cg01638735|Meth-27	+	CDK6	0.016
NIN|MAF	+	NIN	0.016
cg15021531|Meth-27	+	DDIT3	0.016
CATSPER4|MAF	+	CATSPER4	0.016
XPC|CN-Gistic2thres	-	XPC	0.016
cg02049180|Meth-27	-	NTRK1	0.016
AMPD1|mRNA-Eigen	-	AMPD1	0.016
ARL4A|mRNA-Eigen	+	ARL4A	0.016
MSI2|CN-Gistic2thres	-	MSI2	0.016
CLTC|MAF	-	CLTC	0.015
ABLIM2|MAF	+	ABLIM2	0.015
PTPN11|MAF	-	PTPN11	0.015
cg05921699|Meth-27	-	CD79A	0.015
GAK|mRNA-Eigen	-	GAK	0.015
cg27426707|Meth-27	-	CACNA1G	0.015
TSC2|MAF	+	TSC2	0.015
PAX8|mRNA-Eigen	-	PAX8	0.015
cg19167673|Meth-27	-	PDGFB	0.015
cg23265096|Meth-27	+	CTSZ	0.015
cg11930592|Meth-27	-	MSX1	0.015
PDLIM3|mRNA-Eigen	+	PDLIM3	0.015
PPP2R2C|MAF	+	PPP2R2C	0.015
GBP1|mRNA-Eigen	-	GBP1	0.015
ZBTB20|CN-Gistic2thres	-	ZBTB20	0.015
KLF14|CN-Gistic2thres	+	KLF14	0.015
cg14665389|Meth-27	+	TCF7L2	0.015
cg07888234|Meth-27	-	TNFRSF11A	0.015
cg16112050|Meth-27	-	ENOSF1	0.015
cg19464016|Meth-27	-	PRDM1	0.015
cg20291222|Meth-27	-	GLIPR1L2	0.015
cg22956956|Meth-27	+	TFRC	0.015
CNKSR1|MAF	+	CNKSR1	0.015
cg19325985|Meth-27	-	HOXD13	0.015
cg15107670|Meth-27	+	WT1	0.015
EYA3|mRNA-Eigen	+	EYA3	0.015
GPR21|mRNA-Eigen	-	GPR21	0.015
cg11311499|Meth-27	+	MSH2	0.015
cg18768283|Meth-27	+	C15orf55	0.015
cg20760063|Meth-27	-	BRCA1	0.015
PBX1|MAF	+	PBX1	0.015
cg03127334|Meth-27	+	ERG	0.015
HOXC13|mRNA-Eigen	+	HOXC13	0.015
GPC6|MAF	+	GPC6	0.015
WISP2|mRNA-Eigen	+	WISP2	0.015
FGFR1OP|mRNA-Eigen	-	FGFR1OP	0.015
CLN8|MAF	-	CLN8	0.015
CRAMP1L|mRNA-Eigen	-	CRAMP1L	0.015
GTPBP2|MAF	-	GTPBP2	0.015
KIAA0232|mRNA-Eigen	-	KIAA0232	0.015
cg06490988|Meth-27	-	GATA2	0.015
CTNNB1|MAF	+	CTNNB1	0.015
cg27005179|Meth-27	-	ERBB2	0.015
PPARG|mRNA-Eigen	-	PPARG	0.015
cg25042226|Meth-27	+	PAX8	0.015
KIAA0020|CN-Gistic2thres	-	KIAA0020	0.015
cg05518543|Meth-27	+	MAEA	0.015
CYP4F22|mRNA-Eigen	-	CYP4F22	0.015
cg20259534|Meth-27	-	BUB1B	0.015
cg27650434|Meth-27	-	MYCL1	0.015
cg01738359|Meth-27	-	RB1	0.015
RHOD|CN-Gistic2thres	+	RHOD	0.015
ADA|mRNA-Eigen	+	ADA	0.015
cg01765461|Meth-27	+	TNFRSF11A	0.015
WBSCR17|mRNA-Eigen	+	WBSCR17	0.015
ERG|MAF	-	ERG	0.014
cg22001782|Meth-27	-	BCL9	0.014
cg13414044|Meth-27	+	HOOK3	0.014
cg03453449|Meth-27	-	USP44	0.014
FANCC|MAF	-	FANCC	0.014
cg05368942|Meth-27	-	RBM15	0.014
cg21226234|Meth-27	-	RECQL4	0.014
cg20377955|Meth-27	-	SP8	0.014
WAS|mRNA-Eigen	-	WAS	0.014
KTN1|MAF	-	KTN1	0.014
PTCRA|mRNA-Eigen	-	PTCRA	0.014
TET1|CN-Gistic2thres	-	TET1	0.014
KDM5C|CN-Gistic2thres	-	KDM5C	0.014
cg08170622|Meth-27	-	CCND1	0.014
SCN5A|MAF	+	SCN5A	0.014
cg01255591|Meth-27	+	R3HDML	0.014
PTEN|MAF	+	PTEN	0.014
cg21492378|Meth-27	-	CNTRL	0.014
cg21501064|Meth-27	-	2013-09-06	0.014
ECT2L|mRNA-Eigen	+	ECT2L	0.014
cg15307169|Meth-27	-	DOK7	0.014
cg11316784|Meth-27	-	NSD1	0.014
GBP4|mRNA-Eigen	-	GBP4	0.014
BUB1B|MAF	+	BUB1B	0.014
TCF3|CN-Gistic2thres	-	TCF3	0.014
cg01366419|Meth-27	+	WBSCR17	0.014
cg25824330|Meth-27	-	MRPS18A	0.014
SCN5A|mRNA-Eigen	+	SCN5A	0.014
cg00858899|Meth-27	-	CCND1	0.014
cg02452985|Meth-27	+	BCL11B	0.014
DRP2|MAF	-	DRP2	0.014
CXCL11|mRNA-Eigen	-	CXCL11	0.014
SSX2|CN-Gistic2thres	-	SSX2	0.014
cg09721659|Meth-27	-	TSHR	0.014
ASB4|mRNA-Eigen	-	ASB4	0.014
FBXO11|CN-Gistic2thres	-	FBXO11	0.014
AFF1|MAF	+	AFF1	0.014
NPDC1|mRNA-Eigen	-	NPDC1	0.014
EAPP|CN-Gistic2thres	-	EAPP	0.014
cg10333959|Meth-27	-	MGMT	0.014
cg10036895|Meth-27	-	MGMT	0.014
ERBB2|MAF	-	ERBB2	0.014
cg12753858|Meth-27	-	C15orf55	0.014
cg02850821|Meth-27	-	KRAS	0.014
TCF12|mRNA-Eigen	-	TCF12	0.014
cg26239233|Meth-27	-	CIITA	0.014
cg09748975|Meth-27	-	MSX1	0.014
cg11595794|Meth-27	+	ANKRD37	0.014
HOXA13|mRNA-Eigen	-	HOXA13	0.014
ZNF521|CN-Gistic2thres	+	ZNF521	0.014
PDX1|mRNA-Eigen	+	PDX1	0.014
cg11871280|Meth-27	-	SLC16A7	0.013
cg14824983|Meth-27	+	SEMA3B	0.013
cg21634602|Meth-27	+	APC	0.013
cg11360768|Meth-27	+	WHSC1L1	0.013
CNOT6|CN-Gistic2thres	-	CNOT6	0.013
ELF4|MAF	-	ELF4	0.013
HSD3B7|mRNA-Eigen	+	HSD3B7	0.013
GPC6|CN-Gistic2thres	+	GPC6	0.013
cg10158181|Meth-27	+	GRK4	0.013
ATP8A2|CN-Gistic2thres	+	ATP8A2	0.013
EVI2A|MAF	+	EVI2A	0.013
cg08508325|Meth-27	-	CARS	0.013
cg00229387|Meth-27	+	TJAP1	0.013
MLL|MAF	+	MLL	0.013
CHCHD7|mRNA-Eigen	+	CHCHD7	0.013
MSH6|CN-Gistic2thres	-	MSH6	0.013
BCR|CN-Gistic2thres	-	BCR	0.013
cg14211646|Meth-27	-	DHDDS	0.013
CIC|CN-Gistic2thres	-	CIC	0.013
LCK|mRNA-Eigen	-	LCK	0.013
BCL9L|MAF	-	BCL9L	0.013
PIM1|mRNA-Eigen	-	PIM1	0.013
cg16378421|Meth-27	-	ABCC5	0.013
cg01485645|Meth-27	-	MLLT6	0.013
cg10694914|Meth-27	+	POU2AF1	0.013
cg17808849|Meth-27	-	HERPUD1	0.013
RB1|mRNA-Eigen	+	RB1	0.013
MSX1|mRNA-Eigen	+	MSX1	0.013
cg00536175|Meth-27	-	GATA1	0.013
MAMDC4|mRNA-Eigen	-	MAMDC4	0.013
EPHX4|CN-Gistic2thres	-	EPHX4	0.013
cg12163490|Meth-27	+	CDH11	0.013
CAMK2A|MAF	+	CAMK2A	0.013
cg09305224|Meth-27	+	FUT7	0.013
cg16529592|Meth-27	-	RUNX3	0.013
SMARCA4|MAF	+	SMARCA4	0.013
OPRD1|MAF	+	OPRD1	0.013
cg14094063|Meth-27	-	BRAF	0.013
HIST1H4I|CN-Gistic2thres	+	HIST1H4I	0.013
cg04119538|Meth-27	-	TOP1	0.013
cg26727372|Meth-27	+	ME2	0.013
cg05146205|Meth-27	+	CUX1	0.013
PIGB|mRNA-Eigen	+	PIGB	0.013
cg22585269|Meth-27	+	CHEK2	0.013
TMEM177|mRNA-Eigen	+	TMEM177	0.013
SORBS2|MAF	-	SORBS2	0.013
cg12066181|Meth-27	+	DNMT3A	0.013
cg14246617|Meth-27	+	MITF	0.013
MTMR6|CN-Gistic2thres	+	MTMR6	0.013
BCL9L|MAF	+	BCL9L	0.013
cg25782229|Meth-27	+	WT1	0.013
cg25697314|Meth-27	-	IL26	0.013
F5|mRNA-Eigen	-	F5	0.013
JAKMIP1|mRNA-Eigen	-	JAKMIP1	0.012
cg03812067|Meth-27	+	SERINC3	0.012
cg17872757|Meth-27	-	FLI1	0.012
cg10821722|Meth-27	-	MEN1	0.012
RHOH|mRNA-Eigen	-	RHOH	0.012
cg12153542|Meth-27	-	REM1	0.012
cg00875272|Meth-27	-	TAL1	0.012
FAM46B|MAF	-	FAM46B	0.012
A1BG|mRNA-Eigen	-	A1BG	0.012
ZNF384|CN-Gistic2thres	-	ZNF384	0.012
cg26611683|Meth-27	+	FOXO1	0.012
cg27056559|Meth-27	-	MGMT	0.012
MGAM|MAF	+	MGAM	0.012
C1orf172|mRNA-Eigen	-	C1orf172	0.012
cg20603888|Meth-27	-	MYEF2	0.012
HSP90AA1|CN-Gistic2thres	-	HSP90AA1	0.012
XPO5|mRNA-Eigen	+	XPO5	0.012
MTCP1|mRNA-Eigen	-	MTCP1	0.012
UFSP2|mRNA-Eigen	-	UFSP2	0.012
VTI1A|CN-Gistic2thres	-	VTI1A	0.012
cg21307628|Meth-27	-	CCDC80	0.012
FANCC|mRNA-Eigen	+	FANCC	0.012
cg23087130|Meth-27	+	ABI1	0.012
ARHGAP25|mRNA-Eigen	-	ARHGAP25	0.012
BCL11B|mRNA-Eigen	-	BCL11B	0.012
ZNF521|mRNA-Eigen	+	ZNF521	0.012
WHSC1|mRNA-Eigen	-	WHSC1	0.012
TCF7L2|MAF	-	TCF7L2	0.012
MPL|mRNA-Eigen	+	MPL	0.012
PRDM2|mRNA-Eigen	-	PRDM2	0.012
MFSD7|mRNA-Eigen	+	MFSD7	0.012
PRCC|CN-Gistic2thres	-	PRCC	0.012
FH|CN-Gistic2thres	-	FH	0.012
MAD2L1BP|mRNA-Eigen	+	MAD2L1BP	0.012
cg07775501|Meth-27	-	JOSD2	0.012
MAP2K4|CN-Gistic2thres	-	MAP2K4	0.012
cg07934026|Meth-27	+	ZNF721	0.012
SH3TC1|mRNA-Eigen	-	SH3TC1	0.012
cg23618830|Meth-27	+	ARHGEF12	0.012
CDC73|mRNA-Eigen	+	CDC73	0.012
cg12738197|Meth-27	+	ZNF572	0.012
PIK3R1|mRNA-Eigen	+	PIK3R1	0.012
cg07160163|Meth-27	-	SYK	0.012
cg14182690|Meth-27	-	RUNX3	0.012
GBP1|MAF	+	GBP1	0.012
cg05130485|Meth-27	-	CASP8	0.012
cg15206330|Meth-27	-	TP53	0.012
MYC|CN-Gistic2thres	-	MYC	0.012
ATF1|mRNA-Eigen	+	ATF1	0.012
GUCA1B|mRNA-Eigen	+	GUCA1B	0.012
DLGAP2|MAF	-	DLGAP2	0.012
cg21964481|Meth-27	+	SLC34A3	0.012
NRAS|MAF	+	NRAS	0.012
ZBTB16|MAF	-	ZBTB16	0.012
ESRP2|mRNA-Eigen	-	ESRP2	0.012
cg09553448|Meth-27	+	NUP214	0.012
MALL|mRNA-Eigen	+	MALL	0.012
IRF2|CN-Gistic2thres	-	IRF2	0.012
cg09553448|Meth-27	-	NUP214	0.012
cg26119796|Meth-27	-	RB1	0.012
cg05060602|Meth-27	+	DCTD	0.011
cg18579327|Meth-27	-	CREB1	0.011
cg12473775|Meth-27	-	RHOD	0.011
CDKN2B|mRNA-Eigen	+	CDKN2B	0.011
cg19740375|Meth-27	+	SCN5A	0.011
HNRNPA2B1|MAF	+	HNRNPA2B1	0.011
cg06692957|Meth-27	+	GNAQ	0.011
PDE4D|MAF	-	PDE4D	0.011
cg13991233|Meth-27	+	GAS7	0.011
cg07638938|Meth-27	-	MGMT	0.011
NLGN3|MAF	-	NLGN3	0.011
cg18992201|Meth-27	-	DPPA2	0.011
VHL|CN-Gistic2thres	-	VHL	0.011
FGFR3|CN-Gistic2thres	-	FGFR3	0.011
AMDHD2|mRNA-Eigen	-	AMDHD2	0.011
CIC|mRNA-Eigen	-	CIC	0.011
SRP19|CN-Gistic2thres	+	SRP19	0.011
FHL2|CN-Gistic2thres	-	FHL2	0.011
cg08766149|Meth-27	+	GZMB	0.011
LRP2BP|mRNA-Eigen	-	LRP2BP	0.011
REEP5|CN-Gistic2thres	+	REEP5	0.011
MYO1A|mRNA-Eigen	-	MYO1A	0.011
CIITA|mRNA-Eigen	-	CIITA	0.011
SUFU|mRNA-Eigen	-	SUFU	0.011
FFAR2|CN-Gistic2thres	-	FFAR2	0.011
cg25448636|Meth-27	+	FLCN	0.011
cg17397420|Meth-27	-	MS4A10	0.011
cg13002939|Meth-27	+	PDGFRA	0.011
cg12737801|Meth-27	-	TCEA1	0.011
cg03543593|Meth-27	-	TNXB	0.011
cg16833551|Meth-27	-	GNAS	0.011
cg15160445|Meth-27	-	GNAS	0.011
cg20088964|Meth-27	-	HMGA2	0.011
cg07841014|Meth-27	+	REG1B	0.011
cg19928046|Meth-27	+	CD74	0.011
cg14917512|Meth-27	+	GNA11	0.011
PPP2R5D|mRNA-Eigen	+	PPP2R5D	0.011
MAG|CN-Gistic2thres	-	MAG	0.011
WBSCR17|MAF	+	WBSCR17	0.011
cg08487374|Meth-27	-	TSC22D4	0.011
cg12446644|Meth-27	+	LASP1	0.011
cg05856931|Meth-27	+	MSI2	0.011
cg04835638|Meth-27	+	FHIT	0.011
ZNF436|MAF	+	ZNF436	0.011
cg06388544|Meth-27	-	RHD	0.011
SPO11|mRNA-Eigen	-	SPO11	0.011
cg08185241|Meth-27	-	G0S2	0.011
SULT2A1|mRNA-Eigen	-	SULT2A1	0.011
AKAP9|MAF	-	AKAP9	0.011
LIFR|MAF	+	LIFR	0.011
AHDC1|MAF	+	AHDC1	0.011
MET|mRNA-Eigen	+	MET	0.011
cg13108181|Meth-27	+	ZNF141	0.011
cg21210758|Meth-27	-	EVC	0.011
cg10709021|Meth-27	-	WRN	0.011
ATP8A2|MAF	-	ATP8A2	0.011
PDGFB|CN-Gistic2thres	-	PDGFB	0.011
cg02760007|Meth-27	-	SRF	0.011
cg05942574|Meth-27	+	CACNA1G	0.011
LARP7|CN-Gistic2thres	+	LARP7	0.011
NKX6-1|mRNA-Eigen	+	NKX6-1	0.011
PRKAR1A|mRNA-Eigen	-	PRKAR1A	0.011
SLC9A1|mRNA-Eigen	+	SLC9A1	0.011
cg02905245|Meth-27	-	CCDC80	0.011
cg17918201|Meth-27	-	ABI1	0.011
cg23738770|Meth-27	+	NFKB2	0.011
cg07536847|Meth-27	+	PAX7	0.011
cg13650689|Meth-27	+	TFPT	0.011
PMS1|MAF	-	PMS1	0.011
CCND2|MAF	+	CCND2	0.011
cg22885821|Meth-27	+	GNAS	0.011
cg13608094|Meth-27	+	CCND1	0.011
ERCC3|CN-Gistic2thres	+	ERCC3	0.011
HAMP|CN-Gistic2thres	-	HAMP	0.011
ABLIM2|mRNA-Eigen	-	ABLIM2	0.011
cg08197201|Meth-27	+	ERC1	0.011
SLC25A15|mRNA-Eigen	+	SLC25A15	0.011
cg27588902|Meth-27	-	GNMT	0.011
cg14141399|Meth-27	-	HAS1	0.011
cg27027803|Meth-27	+	GNAS	0.011
cg14963371|Meth-27	-	GPR3	0.011
cg16716983|Meth-27	+	DRP2	0.011
WBSCR27|mRNA-Eigen	+	WBSCR27	0.011
cg08147886|Meth-27	+	ACSL3	0.011
cg09772154|Meth-27	+	FGFR2	0.01
cg10449070|Meth-27	-	ALDH2	0.01
cg07526021|Meth-27	+	MSH3	0.01
MC3R|mRNA-Eigen	+	MC3R	0.01
IDH2|MAF	+	IDH2	0.01
SNX25|mRNA-Eigen	+	SNX25	0.01
SERGEF|mRNA-Eigen	-	SERGEF	0.01
cg10876928|Meth-27	+	SDC4	0.01
cg05055150|Meth-27	+	MAG	0.01
ZNF318|mRNA-Eigen	+	ZNF318	0.01
cg00782854|Meth-27	-	BCL2L1	0.01
OPRD1|mRNA-Eigen	-	OPRD1	0.01
FOXO4|mRNA-Eigen	-	FOXO4	0.01
SF3B1|CN-Gistic2thres	-	SF3B1	0.01
cg13588354|Meth-27	+	MC3R	0.01
cg14839898|Meth-27	-	SDHD	0.01
MSH3|MAF	-	MSH3	0.01
cg09548179|Meth-27	+	AMDHD2	0.01
H3F3A|mRNA-Eigen	-	H3F3A	0.01
cg24580056|Meth-27	+	MGMT	0.01
ERCC2|MAF	-	ERCC2	0.01
cg13113656|Meth-27	+	CLTC	0.01
CNTRL|MAF	-	CNTRL	0.01
DHCR7|MAF	-	DHCR7	0.01
ATP5I|mRNA-Eigen	-	ATP5I	0.01
TCF12|CN-Gistic2thres	-	TCF12	0.01
cg25402049|Meth-27	+	PRDM2	0.01
JOSD2|mRNA-Eigen	-	JOSD2	0.01
cg11276198|Meth-27	-	KRAS	0.01
PIGB|CN-Gistic2thres	-	PIGB	0.01
KIAA1430|mRNA-Eigen	+	KIAA1430	0.01
CXCR7|CN-Gistic2thres	-	CXCR7	0.01
NTRK1|MAF	+	NTRK1	0.01
BCL10|CN-Gistic2thres	-	BCL10	0.01
CYTL1|mRNA-Eigen	+	CYTL1	0.01
cg19797376|Meth-27	-	TAL1	0.01
cg08263357|Meth-27	-	PLAGL1	0.01
cg09176853|Meth-27	+	FOXO4	0.01
AGBL2|CN-Gistic2thres	-	AGBL2	0.01
cg06497752|Meth-27	+	COL9A3	0.01
MYB|mRNA-Eigen	-	MYB	0.01
NCKIPSD|MAF	+	NCKIPSD	0.01
DEFB116|CN-Gistic2thres	-	DEFB116	0.01
cg01136458|Meth-27	+	CSMD1	0.01
FAM46C|MAF	+	FAM46C	0.01
SOX9|MAF	-	SOX9	0.01
RBP2|mRNA-Eigen	-	RBP2	0.01
TGFBR2|CN-Gistic2thres	-	TGFBR2	0.01
cg24019564|Meth-27	+	RUNX3	0.01
cg08742106|Meth-27	-	USP6	0.01
cg16232979|Meth-27	+	TPM4	0.01
cg13184442|Meth-27	-	CDC5L	0.01
cg20176648|Meth-27	-	AQP1	0.01
cg14297029|Meth-27	-	SSTR3	0.01
cg14191360|Meth-27	-	MET	0.01
cg20216935|Meth-27	-	TGFBR2	0.01
CXCL11|MAF	-	CXCL11	0.01
AKT1|CN-Gistic2thres	-	AKT1	0.01
PLA2G12B|CN-Gistic2thres	-	PLA2G12B	0.01
GTPBP2|mRNA-Eigen	+	GTPBP2	0.01
ZBTB8A|mRNA-Eigen	+	ZBTB8A	0.01
PRF1|CN-Gistic2thres	-	PRF1	0.01
cg09637363|Meth-27	+	CCND1	0.01
cg14689355|Meth-27	-	ACVR2A	0.01
PMS1|CN-Gistic2thres	-	PMS1	0.01
cg21459867|Meth-27	-	IDUA,SLC26A1	0.01
SLC34A2|MAF	+	SLC34A2	0.009
ICAM3|CN-Gistic2thres	+	ICAM3	0.009
cg22436229|Meth-27	-	PDIK1L	0.009
POLN|MAF	-	POLN	0.009
EGFR|CN-Gistic2thres	+	EGFR	0.009
cg17352004|Meth-27	-	ABHD12B	0.009
cg06245154|Meth-27	-	ERCC2	0.009
cg23807009|Meth-27	+	MDM4	0.009
UBE2E1|CN-Gistic2thres	-	UBE2E1	0.009
OGDH|mRNA-Eigen	+	OGDH	0.009
cg18481241|Meth-27	-	RB1	0.009
cg02885771|Meth-27	+	LTV1	0.009
DIRAS1|CN-Gistic2thres	-	DIRAS1	0.009
RGS12|MAF	+	RGS12	0.009
GLIPR1L2|mRNA-Eigen	+	GLIPR1L2	0.009
NHP2|mRNA-Eigen	-	NHP2	0.009
MRPL2|mRNA-Eigen	+	MRPL2	0.009
cg26937500|Meth-27	-	CARD11	0.009
WIF1|mRNA-Eigen	+	WIF1	0.009
NRAS|mRNA-Eigen	+	NRAS	0.009
FAM65A|MAF	-	FAM65A	0.009
cg19241311|Meth-27	-	DEFB123	0.009
ERG|CN-Gistic2thres	-	ERG	0.009
TBC1D10C|MAF	-	TBC1D10C	0.009
CTSZ|mRNA-Eigen	-	CTSZ	0.009
cg20247600|Meth-27	+	NFE2L2	0.009
cg23316360|Meth-27	+	EDNRB	0.009
cg17904786|Meth-27	+	GTF3A	0.009
cg12344605|Meth-27	+	MAP2K4	0.009
ANPEP|CN-Gistic2thres	+	ANPEP	0.009
cg02613803|Meth-27	-	TMPRSS2	0.009
TIMM13|CN-Gistic2thres	-	TIMM13	0.009
cg06044900|Meth-27	-	GNAS	0.009
FANCG|CN-Gistic2thres	-	FANCG	0.009
cg19133618|Meth-27	-	CDKN2B	0.009
cg19109431|Meth-27	-	NFKBIE	0.009
EVC|MAF	+	EVC	0.009
BIRC3|MAF	-	BIRC3	0.009
WNT10B|MAF	+	WNT10B	0.009
cg17686260|Meth-27	-	MGMT	0.009
cg08859916|Meth-27	+	PTEN	0.009
cg08789630|Meth-27	-	KAT6B	0.009
CRAMP1L|CN-Gistic2thres	+	CRAMP1L	0.009
cg08923109|Meth-27	+	PAN3	0.009
ELF3|mRNA-Eigen	-	ELF3	0.009
cg25101936|Meth-27	-	ZBTB16	0.009
cg02551396|Meth-27	-	JPH2	0.009
cg15021292|Meth-27	-	PIK3R1	0.009
ASXL1|mRNA-Eigen	-	ASXL1	0.009
cg17386433|Meth-27	+	FAM76A	0.009
CASP1|mRNA-Eigen	-	CASP1	0.009
cg21245372|Meth-27	-	NUP98	0.009
SULT1C4|CN-Gistic2thres	-	SULT1C4	0.009
cg20125091|Meth-27	-	GFI1	0.009
cg10833014|Meth-27	+	HSP90AA1	0.009
EDAR|CN-Gistic2thres	-	EDAR	0.009
NDUFA13|mRNA-Eigen	-	NDUFA13	0.009
FHIT|mRNA-Eigen	-	FHIT	0.009
cg12781568|Meth-27	-	WT1	0.009
TRIP11|MAF	-	TRIP11	0.009
KRAS|mRNA-Eigen	+	KRAS	0.009
JAK3|MAF	-	JAK3	0.009
FOXO1|CN-Gistic2thres	+	FOXO1	0.009
XPO1|mRNA-Eigen	+	XPO1	0.009
MUTYH|mRNA-Eigen	+	MUTYH	0.009
cg23539753|Meth-27	+	SP100	0.009
LIMS1|CN-Gistic2thres	-	LIMS1	0.009
cg02900980|Meth-27	-	FOXP1	0.009
cg07731916|Meth-27	+	IRF2	0.009
DHCR7|MAF	+	DHCR7	0.009
CDH1|MAF	-	CDH1	0.009
cg19853703|Meth-27	+	APOL6	0.009
cg24659201|Meth-27	-	GPR39	0.009
cg05743054|Meth-27	+	MLF1	0.009
cg27043582|Meth-27	-	HOOK3	0.009
SLC25A15|CN-Gistic2thres	+	SLC25A15	0.009
SH3TC1|MAF	-	SH3TC1	0.009
cg09889850|Meth-27	-	EAPP	0.009
C1orf63|mRNA-Eigen	+	C1orf63	0.009
ETV5|MAF	-	ETV5	0.008
cg13300756|Meth-27	-	HAS1	0.008
AMT|CN-Gistic2thres	+	AMT	0.008
cg08833432|Meth-27	+	SS18L1	0.008
CNKSR1|mRNA-Eigen	+	CNKSR1	0.008
cg19616230|Meth-27	-	SLC34A2	0.008
cg25555137|Meth-27	+	BCR	0.008
NCOA4|CN-Gistic2thres	-	NCOA4	0.008
S100A5|mRNA-Eigen	-	S100A5	0.008
MACF1|MAF	+	MACF1	0.008
cg21284880|Meth-27	+	LHFP	0.008
MLH1|mRNA-Eigen	-	MLH1	0.008
cg06521761|Meth-27	+	LRP2BP	0.008
cg16293088|Meth-27	+	NF2	0.008
WRB|mRNA-Eigen	+	WRB	0.008
cg23260026|Meth-27	+	FSTL3	0.008
YIPF3|mRNA-Eigen	+	YIPF3	0.008
EAPP|MAF	+	EAPP	0.008
GPC3|CN-Gistic2thres	-	GPC3	0.008
LHFP|CN-Gistic2thres	+	LHFP	0.008
STIL|mRNA-Eigen	+	STIL	0.008
FANCF|CN-Gistic2thres	+	FANCF	0.008
ATIC|MAF	+	ATIC	0.008
cg22395192|Meth-27	-	FAM46B	0.008
cg15792688|Meth-27	-	ZNF718	0.008
UPF3A|CN-Gistic2thres	+	UPF3A	0.008
HSP90AA1|mRNA-Eigen	+	HSP90AA1	0.008
ERCC3|mRNA-Eigen	+	ERCC3	0.008
cg26344532|Meth-27	-	PDX1	0.008
ZNF572|MAF	+	ZNF572	0.008
cg20899053|Meth-27	+	MNX1	0.008
cg05056120|Meth-27	+	EBF1	0.008
cg25596297|Meth-27	-	PAX3	0.008
cg04375683|Meth-27	-	PPP2R1A	0.008
DCAF4L2|mRNA-Eigen	-	DCAF4L2	0.008
cg25103286|Meth-27	+	PBRM1	0.008
IRF2|MAF	-	IRF2	0.008
GLYR1|mRNA-Eigen	+	GLYR1	0.008
USP6|CN-Gistic2thres	-	USP6	0.008
MET|CN-Gistic2thres	+	MET	0.008
cg05992340|Meth-27	+	PDE4D	0.008
CTNNBL1|CN-Gistic2thres	-	CTNNBL1	0.008
cg14191360|Meth-27	+	MET	0.008
FUBP1|mRNA-Eigen	+	FUBP1	0.008
NNAT|CN-Gistic2thres	-	NNAT	0.008
cg04925864|Meth-27	-	FAM65A	0.008
cg17391877|Meth-27	+	PGC	0.008
BTG1|MAF	+	BTG1	0.008
SUSD1|MAF	-	SUSD1	0.008
DLK2|MAF	+	DLK2	0.008
PIGV|mRNA-Eigen	-	PIGV	0.008
cg01795697|Meth-27	+	DDX5	0.008
cg24115627|Meth-27	+	HSD3B7	0.008
cg13521229|Meth-27	-	JOSD2	0.008
POU5F1|mRNA-Eigen	-	POU5F1	0.008
cg19525717|Meth-27	-	PKIG	0.008
SERPIND1|mRNA-Eigen	-	SERPIND1	0.008
EDAR|mRNA-Eigen	-	EDAR	0.008
RABEP1|CN-Gistic2thres	-	RABEP1	0.008
LNX2|mRNA-Eigen	+	LNX2	0.008
cg04563996|Meth-27	+	SPATA12	0.008
GLIPR1L2|mRNA-Eigen	-	GLIPR1L2	0.008
YWHAE|MAF	-	YWHAE	0.008
C6orf25|MAF	-	C6orf25	0.008
cg09190408|Meth-27	+	TBC1D10C	0.008
PRKAR1A|MAF	-	PRKAR1A	0.008
TMPRSS2|CN-Gistic2thres	-	TMPRSS2	0.008
F7|CN-Gistic2thres	+	F7	0.008
cg06516124|Meth-27	-	WT1	0.008
cg13424446|Meth-27	-	GGTLC1	0.008
TAF15|CN-Gistic2thres	-	TAF15	0.008
cg13998293|Meth-27	-	TRIM63	0.008
FLT1|MAF	-	FLT1	0.008
SEPT5|CN-Gistic2thres	-	2013-09-05	0.008
ELMO3|mRNA-Eigen	-	ELMO3	0.008
TSC22D4|mRNA-Eigen	+	TSC22D4	0.008
MS4A5|CN-Gistic2thres	+	MS4A5	0.008
cg13431205|Meth-27	-	RB1	0.008
MED18|mRNA-Eigen	-	MED18	0.008
CPZ|MAF	+	CPZ	0.008
cg26299767|Meth-27	+	REM1	0.008
ABL1|mRNA-Eigen	+	ABL1	0.008
PHOX2B|CN-Gistic2thres	-	PHOX2B	0.008
cg21248774|Meth-27	+	SFPQ	0.008
HEY1|mRNA-Eigen	+	HEY1	0.008
SNX25|MAF	-	SNX25	0.008
MS4A1|CN-Gistic2thres	+	MS4A1	0.008
[truncated: 3,307 more rows]

## Sheet: Copy Number alone
Gene	Sign	Frequency
FRK	-	0.908
WRN	-	0.906
TH	+	0.755
TGIF2LX	-	0.726
ERCC3	+	0.713
FOXP1	+	0.689
MLLT3	-	0.684
TJAP1	+	0.676
TTBK1	+	0.675
SRF	+	0.675
PTK7	+	0.674
CRIP3	+	0.674
DLK2	+	0.674
SLC22A7	+	0.674
ZNF318	+	0.674
ABCC10	+	0.673
KLC4	+	0.672
CUL7	+	0.671
MRPL2	+	0.67
PEX6	+	0.67
GNMT	+	0.67
KLHDC3	+	0.669
MEA1	+	0.669
PPP2R5D	+	0.669
RPL7L1	+	0.669
TBCC	+	0.668
PTCRA	+	0.668
CNPY3	+	0.667
PRPH2	+	0.666
TAF8	+	0.664
UBR2	+	0.663
GUCA1A	+	0.663
GUCA1B	+	0.661
CCND3	+	0.66
TRERF1	+	0.66
MRPS10	+	0.66
BYSL	+	0.653
FGFR1	+	0.653
CLOCK	+	0.652
KDR	+	0.651
MALT1	-	0.651
MED20	+	0.65
USP49	+	0.647
POU5F1	+	0.647
SFTA2	+	0.644
PRICKLE4	+	0.637
FUBP1	-	0.63
DICER1	-	0.629
FRS3	+	0.619
PGC	+	0.618
TCF7L2	-	0.613
TFEB	+	0.61
WHSC1L1	+	0.606
FOXP4	+	0.598
BRIP1	-	0.591
ERICH1	+	0.574
FHIT	-	0.551
KIF5B	+	0.545
GRIP1	+	0.542
HMGA2	+	0.538
CBFA2T3	+	0.537
FANCA	+	0.534
VHL	-	0.528
FANCD2	-	0.519
RBM15	-	0.518
CYB561D1	-	0.516
FBXO17	-	0.507
KAT6A	+	0.501
FLCN	-	0.485
GTSF1L	-	0.482
PDZK1	+	0.477
PDE4DIP	+	0.474
BCL9	+	0.473
DRP2	-	0.47
DMD	+	0.466
LASP1	+	0.454
NCOR2	+	0.45
ZDHHC11	-	0.444
REEP5	+	0.436
SRP19	+	0.436
EGFR	+	0.435
DDX5	-	0.431
LCK	-	0.43
NPDC1	+	0.42
AFF4	+	0.419
FUT7	+	0.419
ACSL6	+	0.417
HPS1	-	0.407
FANCC	+	0.406
MS4A1	+	0.402
MS4A5	+	0.4
SLC34A3	+	0.396
CRYAA	+	0.396
COL5A2	-	0.395
PHOX2B	-	0.389
HOOK3	+	0.383
OR4F21	+	0.376
ZNF596	+	0.376
ERG	-	0.376
FBXO25	+	0.375
IL6ST	+	0.374
ERCC5	+	0.372
C8orf42	+	0.37
PKIG	-	0.37
IRF2	-	0.37
ADA	-	0.37
AFF1	-	0.369
SERINC3	-	0.369
IPO5	+	0.369
GPC3	-	0.368
HNF4A	-	0.366
R3HDML	-	0.365
GDAP1L1	-	0.364
FGFR2	+	0.363
CREBBP	-	0.363
C20orf111	-	0.362
ID3	-	0.362
MDS2	-	0.361
E2F2	-	0.361
TCEA3	-	0.36
CDK12	+	0.36
ZNF436	-	0.358
JPH2	-	0.358
HNRNPR	-	0.358
RAD51B	+	0.357
HTR1D	-	0.356
TOX2	-	0.354
LUZP1	-	0.354
GRM8	-	0.351
GFI1	-	0.351
PDE4D	-	0.343
SPECC1	-	0.339
RHOD	+	0.337
HOXA13	+	0.334
HOXA11	+	0.334
HOXA9	+	0.332
PBRM1	+	0.331
TNNC1	+	0.33
BAP1	+	0.329
PTPN11	+	0.328
GLIPR1L2	+	0.327
IRF4	+	0.326
ALDH2	+	0.325
CUX1	+	0.325
CD79B	-	0.318
PRCC	-	0.315
TFRC	-	0.313
CLP1	+	0.313
PAX7	-	0.313
APOD	-	0.312
ZNF23	+	0.311
PRAP1	+	0.311
NCOA2	+	0.308
KIT	+	0.307
PDGFRA	+	0.306
ASXL1	-	0.306
GSR	-	0.305
CHIC2	+	0.305
VTI1A	-	0.299
BTG1	+	0.299
CKMT2	+	0.297
ROCK1	+	0.296
MSH3	+	0.296
BCHE	-	0.291
SMAD4	-	0.288
XPC	-	0.287
ELAC1	-	0.286
ME2	-	0.283
MYB	-	0.281
BLM	+	0.278
A1BG	+	0.277
MAP1LC3A	-	0.277
CNOT6	-	0.275
KAT6B	-	0.265
WISP2	-	0.264
FIP1L1	+	0.264
TCL1A	-	0.262
NOTCH2	-	0.262
GOLGA5	-	0.261
STK11	-	0.26
FAM78A	+	0.26
ENOSF1	-	0.259
TRIP11	-	0.259
POLR1C	+	0.258
XPO5	+	0.258
YIPF3	+	0.258
GGTLC1	-	0.258
POLH	+	0.257
NDUFA13	-	0.257
CRTC1	-	0.257
GTPBP2	+	0.257
ELL	-	0.256
MAD2L1BP	+	0.256
MRPS18A	+	0.255
CATSPERB	-	0.255
VEGFA	+	0.255
JAK3	-	0.255
TFAP2E	+	0.253
CAPSL	+	0.253
SUZ12	-	0.252
IL7R	+	0.252
MSI2	-	0.252
INSL3	-	0.252
EML4	-	0.251
TNXB	+	0.245
DDAH2	+	0.245
PSMB8	+	0.245
SLC44A4	+	0.244
C6orf48	+	0.244
AGBL2	-	0.244
C6orf25	+	0.242
HSD3B7	+	0.242
MDFI	+	0.241
PML	-	0.239
TRIM27	+	0.237
LARP7	+	0.234
JAK1	-	0.233
MITF	+	0.232
GPR26	+	0.231
OLIG2	-	0.23
KRTAP19-6	-	0.23
ASPSCR1	+	0.229
UCN3	-	0.228
KLF6	-	0.228
ETV6	-	0.228
LPP	-	0.228
SLC25A10	+	0.227
ZRSR2	+	0.226
SFPQ	+	0.223
MIER3	+	0.222
SEMA3B	+	0.222
CIITA	-	0.221
SLC6A3	-	0.221
IL26	+	0.219
MTCP1	+	0.218
KLHL34	+	0.218
CHCHD7	-	0.217
PPP1R16B	-	0.217
MYBL2	-	0.216
PLAG1	-	0.216
GGTLC1	+	0.215
THRAP3	+	0.215
TCF3	-	0.214
PRKAR1A	-	0.214
RNF113A	+	0.212
TNFRSF14	-	0.211
PRDM16	-	0.211
2013-09-06	+	0.21
NOC2L	-	0.21
ELF4	+	0.21
FGFR3	-	0.208
PPP1R1B	+	0.208
CD79A	-	0.204
APC	+	0.204
HSD17B2	+	0.2
MACF1	+	0.198
PRDM2	+	0.197
LMO2	-	0.196
WT1	-	0.196
ZBTB8A	-	0.194
PLA2G2A	-	0.193
RCN1	-	0.192
TNFAIP8L2	+	0.19
MLLT11	+	0.189
HNF1A	+	0.188
CCDC6	+	0.188
ARNT	+	0.187
TNFRSF11A	-	0.186
IDH1	-	0.184
CREB1	-	0.183
PHF6	-	0.182
DNAH9	+	0.182
SRGAP3	-	0.181
CBL	-	0.18
GBP4	-	0.179
SF3B1	-	0.178
GBP1	-	0.178
BCR	-	0.177
BCL10	-	0.176
NCOA4	+	0.175
TAF15	-	0.173
PTEN	-	0.172
TLX1	-	0.171
CCNDBP1	-	0.171
PKD2L1	-	0.17
MNX1	-	0.169
ELF3	-	0.169
RUNX1	-	0.167
ANKRD9	-	0.167
CDH1	+	0.165
ELMO3	+	0.164
CPT1B	+	0.163
ZMYM2	-	0.163
CBFB	+	0.163
WFS1	-	0.161
ZNF521	+	0.161
CES3	+	0.161
G0S2	+	0.161
CHEK2	-	0.159
CXCR7	-	0.159
RAF1	+	0.159
PCM1	-	0.159
BTNL8	-	0.159
KCNG3	-	0.158
FSTL3	+	0.158
RNF126	+	0.157
GZMM	+	0.157
MYC	-	0.154
FRMD1	-	0.154
SMAD2	-	0.153
MYCN	+	0.153
AMT	+	0.153
MLLT4	-	0.152
RARRES1	-	0.152
PIGB	-	0.152
PAQR6	-	0.152
NTRK1	-	0.151
HSP90AA1	-	0.151
CASP8	-	0.149
EDNRB	+	0.149
ABI1	+	0.149
TCF12	-	0.149
KTN1	+	0.149
CYSLTR1	-	0.149
MC3R	-	0.148
ATRX	-	0.148
TMED6	+	0.148
ESRP2	+	0.147
KCTD12	+	0.147
WIF1	+	0.147
FAM65A	+	0.146
ZBTB16	-	0.145
GPC6	+	0.144
SDHD	-	0.144
CRIPAK	-	0.144
MYO1B	-	0.143
NAB1	-	0.143
GPHN	+	0.143
SLC34A2	-	0.141
FUS	+	0.141
GZMB	+	0.141
NRIP2	-	0.14
PRSS8	+	0.14
RHOH	-	0.14
MGMT	+	0.138
CCND2	-	0.136
TP53	-	0.135
AKAP9	+	0.134
EZR	-	0.134
COL9A3	-	0.132
GPR56	+	0.132
SS18L1	-	0.132
HERPUD1	+	0.13
LIFR	+	0.13
FANCF	+	0.129
PDK4	+	0.129
EP300	-	0.128
UBR5	+	0.127
ASB4	+	0.127
IL18R1	+	0.127
CDK6	+	0.126
SDHB	-	0.126
MTMR11	+	0.125
SMARCB1	-	0.125
GPR125	-	0.124
AKT2	-	0.123
ZNF384	-	0.123
ETV1	+	0.122
ACVR1B	-	0.119
FH	-	0.119
BCL6	-	0.119
ACVRL1	-	0.118
EPHX4	-	0.116
FCER2	+	0.116
TFG	-	0.116
COL8A1	-	0.115
TET2	-	0.114
FANCG	-	0.114
NGEF	+	0.113
MYCL1	+	0.113
HEYL	+	0.113
MLH1	-	0.112
FAS	-	0.112
ICAM3	+	0.11
C6orf223	+	0.11
TMEM63B	+	0.11
SLC29A1	+	0.11
MRPL14	+	0.11
KDM5C	-	0.109
CAPN11	+	0.109
HSP90AB1	+	0.109
PSIP1	-	0.109
SLC35B2	+	0.109
NFKBIE	+	0.109
SSX2	-	0.109
NFIB	-	0.108
SPATS1	+	0.108
AARS2	+	0.108
TCTE1	+	0.108
CDC5L	+	0.107
EVI2A	-	0.107
RPE65	+	0.107
CLEC6A	-	0.106
LETM1	-	0.106
FCRL4	-	0.106
SDC4	-	0.105
PMS1	-	0.105
ZNF514	+	0.104
CAMTA1	+	0.104
CCNB1IP1	+	0.103
MLLT6	+	0.103
ITK	-	0.103
PDZRN4	+	0.103
IL21R	+	0.102
POLR2J	+	0.101
SPATA12	+	0.101
CSMD1	-	0.101
SLC25A15	-	0.1
FOXO1	-	0.099
LHFP	-	0.099
SLA	-	0.099
CASC5	+	0.098
SLC9A9	-	0.097
NF1	-	0.097
REG1B	+	0.097
BUB1B	+	0.096
CTNNBL1	-	0.096
SLC16A7	+	0.096
DDB2	-	0.096
TCEA1	-	0.096
NNAT	-	0.096
CX3CL1	+	0.096
LRIG3	+	0.095
FZD3	-	0.095
GMDS	-	0.095
COX7C	-	0.095
DNAI1	-	0.094
ETV4	+	0.094
PDE4D	+	0.093
NCKIPSD	+	0.092
BCOR	+	0.092
PIM1	+	0.092
SORBS2	-	0.092
NPM1	-	0.092
IDH2	+	0.092
CRTC3	+	0.092
MAML2	-	0.091
TLX3	-	0.091
PDLIM3	-	0.091
CCDC110	-	0.091
UFSP2	-	0.091
ATP8A2	+	0.091
PPARG	+	0.09
CNBP	+	0.09
MTMR6	+	0.09
RPN1	+	0.09
FBXW7	-	0.09
ANKRD37	-	0.09
AKT1	-	0.089
GATA2	+	0.089
CACNA1G	-	0.089
CLTC	-	0.088
MEN1	+	0.088
ESRRA	+	0.088
SLC22A11	+	0.088
COL1A1	-	0.088
ABP1	-	0.088
RPL22	+	0.087
TMEM176A	-	0.087
BCL11B	-	0.087
PLA2G12B	-	0.087
GPR39	-	0.086
PRF1	-	0.086
PER1	-	0.086
RECQL4	-	0.086
SUFU	-	0.085
MALL	-	0.084
NFKB2	-	0.084
MYL5	-	0.084
ATIC	-	0.084
DPPA2	-	0.084
MFSD7	-	0.084
PCGF3	-	0.083
IDUA	-	0.083
IFI6	-	0.083
FAM76A	-	0.083
SLC26A1	-	0.083
PDE6B	-	0.083
STX12	-	0.083
PIGG	-	0.082
FGR	-	0.082
ZNF718	-	0.082
GAK	-	0.082
AHDC1	-	0.082
FHL2	-	0.082
FGFRL1	-	0.082
PPP1R8	-	0.082
TMEM175	-	0.081
BRCA1	+	0.081
CDC27	+	0.081
ZNF141	-	0.081
ZNF595	-	0.081
WASF2	-	0.081
ZNF721	-	0.081
PDGFB	-	0.081
C11orf52	-	0.081
RPA2	-	0.081
IARS2	-	0.081
MAF	+	0.081
BMPR1A	+	0.08
RNF212	-	0.08
TTL	+	0.08
LCP1	-	0.08
GATA3	-	0.08
DGKQ	-	0.08
HIST1H4I	+	0.08
TNFRSF14	+	0.079
SPON2	-	0.079
SOCS2	+	0.079
GLYR1	-	0.079
PRDM16	+	0.079
CTBP1	-	0.079
SMPDL3B	-	0.079
ATPIF1	-	0.079
ENPP6	-	0.079
EYA3	-	0.079
GPR3	-	0.079
NOC2L	+	0.078
DNAJC8	-	0.078
PTAFR	-	0.078
SESN2	-	0.078
MED18	-	0.078
NOTCH1	-	0.078
XKR8	-	0.078
PRDM1	+	0.077
MAEA	-	0.077
PHACTR4	-	0.077
TFPT	+	0.077
SRSF3	+	0.077
CCNE1	+	0.077
RNF213	+	0.077
CPLX1	-	0.077
DUX4	+	0.076
NR4A3	+	0.076
DEFB116	-	0.076
HLF	-	0.076
RCC1	-	0.076
SERPINF2	+	0.076
JAK2	-	0.076
P2RY8	-	0.076
CRLF2	-	0.076
ABHD12B	+	0.075
BIRC3	-	0.075
RAB42	-	0.075
UPF3A	+	0.075
NIN	+	0.074
MN1	-	0.074
TAF12	-	0.074
YTHDF2	-	0.074
RABEP1	-	0.074
GMEB1	-	0.074
RET	+	0.074
CCNE1	-	0.074
OPRD1	-	0.074
USP6	-	0.074
KDSR	-	0.074
PALB2	-	0.073
BCL2	-	0.073
PLEKHA4	+	0.073
ERCC4	-	0.073
ATP5I	-	0.072
GCM1	+	0.072
TOP1	-	0.072
KDM6A	-	0.072
GAS7	-	0.072
C15orf55	-	0.072
MAFB	-	0.072
HSD17B14	+	0.072
SNX29	-	0.072
TNFRSF17	-	0.072
DCTD	+	0.072
SCG5	-	0.071
RMI2	-	0.071
TMPRSS2	-	0.071
DLGAP2	+	0.071
SOCS1	-	0.071
TRIM33	+	0.071
RB1	-	0.07
SMPD2	+	0.069
MICAL1	+	0.069
TNFAIP3	+	0.069
GOPC	-	0.069
DEFB131	-	0.069
ROS1	-	0.068
PAN3	+	0.068
FLT1	+	0.068
POU2AF1	-	0.068
PLAGL1	+	0.068
GMPS	-	0.068
CCNL1	-	0.068
NR1I3	-	0.067
LTV1	+	0.067
SDHC	-	0.067
MSLN	+	0.067
ATP6V0D2	-	0.067
CCDC78	+	0.067
MAP2K4	-	0.066
LUC7L	+	0.066
CA3	-	0.066
TET1	-	0.065
PPP1R14D	-	0.065
FFAR2	-	0.065
MKL1	+	0.065
MAG	-	0.065
HAMP	-	0.064
TMEM45B	-	0.064
ARL4A	+	0.064
FLI1	-	0.064
IFT88	-	0.063
FGFR1OP	-	0.063
MET	+	0.063
KLF5	-	0.062
SS18	-	0.061
ARHGEF10	+	0.061
CLN8	+	0.061
HRAS	-	0.06
ABL2	+	0.06
RPL22	-	0.06
CECR6	-	0.06
RET	-	0.06
CD164L2	-	0.059
F7	+	0.059
FCN3	-	0.059
XPO1	+	0.059
REL	+	0.058
PIGV	+	0.058
GRB7	+	0.058
ZDHHC18	+	0.058
KLF5	+	0.058
MAP3K6	-	0.058
ERBB2	+	0.058
PKP3	-	0.058
SFN	+	0.058
U2AF1	+	0.058
SYTL1	-	0.058
ZBTB20	-	0.058
NTRK3	+	0.058
ARID1A	+	0.057
FABP1	-	0.057
CANT1	-	0.057
BCL11A	+	0.057
PRRX1	+	0.057
NF2	+	0.057
TCERG1	+	0.056
EWSR1	+	0.056
ARHGAP26	+	0.056
DND1	+	0.056
ERC1	-	0.055
MS4A15	+	0.055
CXCR7	+	0.055
ANPEP	-	0.055
MS4A10	+	0.055
MYEF2	+	0.055
DUX4	-	0.055
MYEF2	-	0.054
FAP	-	0.054
FBXO11	-	0.054
H3F3A	-	0.054
MSH6	-	0.054
ARTN	+	0.053
CTNNB1	-	0.053
DIRAS1	-	0.053
PBX1	-	0.053
IGSF11	-	0.053
MPL	+	0.053
TIMM13	-	0.052
PAX8	+	0.052
HNRNPA2B1	+	0.052
RUNX1T1	-	0.052
PMS2	+	0.052
SP8	+	0.052
JAZF1	+	0.052
CXCL11	+	0.052
C1orf210	+	0.052
AQP1	+	0.052
SH3GL1	-	0.052
C15orf55	+	0.052
NDRG1	-	0.052
FAM46C	-	0.051
ZNF570	-	0.051
SCG5	+	0.051
MLLT10	+	0.051
OGDH	+	0.051
SCN5A	-	0.051
SERPIND1	-	0.051
2013-09-05	-	0.051
CARD11	+	0.051
MYD88	-	0.051
CREB3L1	-	0.05
CDC73	-	0.05
CPT1B	-	0.049
TPM3	-	0.049
ZNF572	+	0.049
MRGPRF	-	0.049
CLTCL1	-	0.049
PTPRCAP	-	0.049
CANT1	+	0.049
FANCE	+	0.049
DIRAS3	+	0.048
GSX1	+	0.048
STOX2	-	0.048
CDKN2C	+	0.048
TBC1D10C	-	0.048
HEXIM1	-	0.048
CDX2	+	0.048
CAMTA1	-	0.048
POLN	-	0.048
WHSC1	-	0.048
POLR1D	+	0.048
CDKN2AIP	-	0.048
ING2	-	0.048
NAT8L	-	0.047
LNX2	+	0.047
SETD2	+	0.047
PRHOXNB	+	0.047
PDX1	+	0.047
SSTR3	+	0.047
MTIF3	+	0.047
CLDN22	-	0.047
GTF3A	+	0.047
PAX5	-	0.047
GNAQ	+	0.046
TMEM48	-	0.046
NUP98	+	0.046
KLF14	+	0.046
ACSL3	+	0.046
PAX3	+	0.046
WWC2	-	0.046
CYP4F22	-	0.046
KCNE4	+	0.046
UPF3A	-	0.045
SLC22A18AS	+	0.045
RASL11A	+	0.045
NRAS	-	0.045
BRD4	-	0.045
IL2	+	0.045
KIAA0020	-	0.045
EBF1	-	0.045
APOL6	+	0.045
TRPC3	+	0.045
CASP5	+	0.045
CASP1	+	0.045
AMPD1	-	0.044
SEC14L4	+	0.044
MLLT10	-	0.044
RPL21	+	0.044
TAL2	+	0.043
MDM2	+	0.043
RAF1	-	0.043
APC	-	0.042
RECQL4	+	0.042
NKX2-1	-	0.042
RBM17	+	0.042
KDM5A	-	0.041
RARA	+	0.041
SLC35D2	+	0.041
PTCH1	+	0.041
MAP7	+	0.041
MSN	-	0.041
PKHD1	-	0.041
NCOA1	+	0.041
DNMT3A	+	0.041
FLT3	+	0.04
ACVR2A	+	0.04
MYOM2	+	0.04
ALK	+	0.04
C2orf44	+	0.04
CEBPA	-	0.039
DAPP1	+	0.039
MAEL	-	0.039
LYL1	-	0.039
MLL3	-	0.039
MAMDC4	+	0.039
PDCD1LG2	-	0.039
MYH9	+	0.039
PPP2R2B	+	0.039
YWHAE	-	0.039
CBLB	+	0.038
IKZF1	-	0.038
MUC1	+	0.038
MTCP1	-	0.038
LIFR	-	0.037
SLC34A2	+	0.037
TSHR	-	0.036
ERBB2	-	0.036
RANBP17	-	0.036
TGFBR2	-	0.036
GRB7	-	0.036
SUFU	+	0.036
UBE2E1	-	0.036
NFKB2	+	0.036
MLLT1	+	0.035
HRAS	+	0.035
NEK3	+	0.035
CYTIP	-	0.035
FEV	-	0.035
PPP1R14D	+	0.035
CCND1	-	0.035
WNT6	-	0.035
ACMSD	-	0.035
PKP3	+	0.035
KIR2DL4	+	0.035
RALGDS	-	0.034
MECOM	-	0.034
MLF1	+	0.034
EDAR	-	0.034
LIMS1	-	0.034
CDKN2A	-	0.034
CD274	-	0.034
CDKN2B	-	0.034
NONO	+	0.034
PIP	+	0.034
CRAMP1L	-	0.034
PIK3R1	+	0.034
MGAM	+	0.034
TRPV5	+	0.034
SULT1C4	-	0.034
TMEM139	+	0.034
NLGN3	+	0.033
FOXO4	+	0.033
MED12	+	0.033
CDK4	+	0.033
TTL	-	0.033
EVI2A	+	0.033
ZNF18	+	0.033
EFNA1	-	0.033
KDM6A	+	0.032
WASF3	+	0.032
DEFB118	+	0.032
WAS	-	0.032
DEFB123	+	0.032
TFE3	-	0.032
GATA1	-	0.032
CARD8	+	0.032
IGSF11	+	0.032
DEFB119	+	0.032
DNASE1L2	-	0.032
DEFB121	+	0.032
BCL7A	+	0.032
SSX1	-	0.032
SSX4	-	0.032
SULT2A1	+	0.031
CIC	-	0.031
FAM22A	-	0.031
FOXO3	-	0.031
CNTRL	+	0.031
MLL2	+	0.031
TRAF1	+	0.031
TAF15	+	0.031
F7	-	0.03
KRAS	-	0.03
GNAS	+	0.03
CTSZ	+	0.03
NF1	+	0.03
SPO11	+	0.03
OLIG2	+	0.03
PPARG	-	0.03
GNA11	+	0.03
ANPEP	+	0.03
DCAF4L2	-	0.029
EP300	+	0.029
EXT1	-	0.029
NUP214	+	0.029
TTN	-	0.029
EAPP	-	0.029
TMEM177	+	0.029
TMEM177	-	0.029
TCEA1	+	0.029
C16orf54	-	0.029
CDIPT	-	0.029
HAS1	+	0.028
MLF1	-	0.028
AFF3	-	0.028
TRIM33	-	0.028
PPP2R1A	+	0.028
CDKN2B	+	0.028
COL8A1	+	0.028
TCF12	+	0.028
TFG	+	0.028
CDKN2A	+	0.028
SERPIND1	+	0.028
EVC2	-	0.028
MKL1	-	0.028
ZNF331	+	0.028
KLK2	+	0.028
ZNF18	-	0.028
NID1	+	0.028
GRIK3	-	0.028
RAB4A	+	0.027
MUTYH	+	0.027
MED12	-	0.027
2013-09-05	+	0.027
YWHAE	+	0.027
NLGN3	-	0.027
OBSCN	+	0.027
NONO	-	0.027
MECOM	+	0.027
IDH2	-	0.027
CRTC3	-	0.027
C4orf6	-	0.027
FH	+	0.027
MRPL55	+	0.027
SHANK1	+	0.027
FOXO4	-	0.027
PDGFRB	+	0.027
SLC44A2	+	0.027
HNMT	-	0.027
CLTCL1	+	0.027
JUN	-	0.027
SOX2	+	0.026
NCOA4	-	0.026
STK32B	+	0.026
GCM1	-	0.026
GMDS	+	0.025
SUSD1	-	0.025
EAPP	+	0.025
MYH11	-	0.025
PCSK7	+	0.025
CEBPA	+	0.025
DPM2	+	0.025
ARHGAP25	-	0.025
SRP19	-	0.025
REEP5	-	0.025
CTNNB1	+	0.025
CECR6	+	0.025
RBP2	+	0.024
PPP2R3A	+	0.024
AFF3	+	0.024
S100A5	-	0.024
CCDC80	+	0.024
S100A16	-	0.024
FOXL2	+	0.024
SERGEF	-	0.024
CYLD	-	0.024
SMARCA4	+	0.024
GPR125	+	0.024
ECT2L	+	0.024
PAFAH1B2	+	0.024
DNM2	+	0.024
MSH2	+	0.024
CASP5	-	0.024
S100A16	+	0.024
SMARCB1	+	0.024
IQCK	-	0.024
SDHAF2	+	0.024
CASP1	-	0.024
CD274	+	0.024
NFE2L2	+	0.024
GFPT1	-	0.024
MYOD1	-	0.024
DAK	+	0.024
S100A5	+	0.023
HOXD11	+	0.023
RB1	+	0.023
MALL	+	0.023
HOXD13	+	0.023
CHN1	+	0.023
DDIT3	+	0.023
MYO1A	+	0.023
2013-09-09	+	0.023
ERBB3	+	0.022
FLT3	-	0.022
NACA	+	0.022
SLC39A5	+	0.022
SS18	+	0.022
WNT10B	-	0.022
NHP2	+	0.022
MAN2B2	+	0.022
NID1	-	0.022
S100P	+	0.022
NBN	+	0.022
RAB4A	-	0.022
MRFAP1	+	0.022
FCGR2B	-	0.021
PLA2G12B	+	0.021
MRPL55	-	0.021
KRAS	+	0.021
PRF1	+	0.021
OBSCN	-	0.021
MRFAP1L1	+	0.021
DDX10	-	0.021
SP100	-	0.021
AMPD1	+	0.021
SUSD1	+	0.021
NRAS	+	0.021
ERCC2	+	0.021
CBLC	+	0.021
BCL3	+	0.02
SEC31A	+	0.02
NUDC	-	0.02
COL1A1	+	0.02
CACNA1G	+	0.02
PER1	+	0.02
C1orf172	-	0.02
FOXC1	-	0.02
FAM46B	-	0.02
NR0B2	-	0.02
CCNL1	+	0.02
WDTC1	-	0.02
SRSF2	-	0.02
PLA2R1	-	0.02
SOX9	-	0.02
GMPS	+	0.02
IKZF1	+	0.019
CATSPER4	+	0.019
SLC13A1	+	0.019
TMEM45B	+	0.019
PIK3R1	-	0.019
CAPSL	-	0.019
NKX6-1	-	0.019
SLC9A1	-	0.019
CNKSR1	+	0.019
PDIK1L	+	0.019
MSN	+	0.019
IL7R	-	0.019
FLI1	+	0.019
PPP2R2C	-	0.019
ZNF593	+	0.019
MUC1	-	0.019
LNX2	-	0.019
POLR1D	-	0.019
ARHGEF12	+	0.019
MTIF3	-	0.019
NSD1	-	0.019
JAKMIP1	-	0.019
NTRK3	-	0.019
FGFR1OP	+	0.019
GPATCH3	-	0.019
COX7C	+	0.018
TRIM29	+	0.018
GTF3A	-	0.018
GSX1	-	0.018
BRCA2	-	0.018
CRAMP1L	+	0.018
WBSCR27	+	0.018
SORCS2	+	0.018
EXTL1	-	0.018
TPM4	-	0.018
STIL	+	0.018
CDX2	-	0.018
HMGCL	-	0.018
RPL11	-	0.018
TAL1	+	0.018
CRMP1	-	0.018
CLDN4	+	0.018
XPA	-	0.018
ATM	-	0.018
PAFAH2	-	0.018
PDX1	-	0.018
TCEB3	-	0.018
SLC30A2	-	0.018
RASL11A	-	0.018
CDC73	+	0.018
PTPN7	-	0.018
CDC27	-	0.018
SYK	-	0.018
HMGA1	+	0.018
PTEN	+	0.018
FBXW7	+	0.018
GALE	-	0.018
EXT1	+	0.018
EVC	-	0.018
SLC25A15	+	0.018
RPL21	-	0.017
GRPEL1	+	0.017
FCER2	-	0.017
PHF6	+	0.017
CCDC96	+	0.017
LDLRAP1	-	0.017
ARL8A	-	0.017
TRIM63	-	0.017
CCDC80	-	0.017
PNRC2	-	0.017
MSH2	-	0.017
LYPLA2	-	0.017
DRD5	+	0.017
TM4SF1	-	0.017
HOXD3	+	0.017
WWTR1	-	0.017
PAQR7	-	0.017
FOXO1	+	0.017
CNR2	-	0.017
MAN1C1	-	0.017
ZIC1	-	0.017
SH3TC1	+	0.017
MAP2K4	+	0.017
TMEM57	-	0.017
MYOM3	-	0.017
ABLIM2	+	0.017
PKHD1	+	0.017
PSAPL1	+	0.017
FUCA1	-	0.017
STMN1	-	0.017
SEPN1	-	0.017
RCAN3	-	0.017
BRD3	-	0.017
DAK	-	0.017
SRRM1	-	0.017
SDHAF2	-	0.017
FAM46C	+	0.017
HTRA3	+	0.017
LHFP	+	0.017
TBC1D14	+	0.017
RUNX3	-	0.017
AFAP1	+	0.017
ACOX3	+	0.017
GRHL3	-	0.017
CLIC4	-	0.017
BRCA2	+	0.017
JOSD2	-	0.017
FLVCR2	+	0.016
PGF	+	0.016
GPR78	+	0.016
PRHOXNB	-	0.016
SLC25A4	+	0.016
SLC44A2	-	0.016
CPZ	+	0.016
IL22RA1	-	0.016
ID1	-	0.016
TM4SF1	+	0.016
HM13	-	0.016
MLF1IP	+	0.016
CCDC111	+	0.016
DHCR7	-	0.016
WWTR1	+	0.016
ZIC1	+	0.016
LRP2BP	+	0.016
CCNB1IP1	-	0.016
IQCK	+	0.016
SNX25	+	0.016
IL18BP	-	0.016
XDH	-	0.016
GRIK3	+	0.016
KIAA1430	+	0.016
HTRA3	-	0.016
HELT	+	0.016
SH3TC1	-	0.016
NUMA1	-	0.016
CASP3	+	0.016
ACSL1	+	0.016
ERCC2	-	0.016
ACOX3	-	0.016
2013-09-09	-	0.016
MAP7	-	0.016
CBLC	-	0.016
SP100	+	0.016
CPZ	-	0.016
PATZ1	+	0.016
ABLIM2	-	0.016
GPR78	-	0.016
MYL5	+	0.016
TET1	+	0.016
BCL3	-	0.016
KBTBD11	-	0.016
ZNF141	+	0.015
FGFRL1	+	0.015
DCTD	-	0.015
MFSD7	+	0.015
IDUA	+	0.015
GAK	+	0.015
ZNF595	+	0.015
CX3CL1	-	0.015
GRPEL1	-	0.015
TMEM175	+	0.015
DGKQ	+	0.015
MN1	+	0.015
KDM5A	+	0.015
OR51E2	-	0.015
PDZD3	-	0.015
CCDC96	-	0.015
RNF212	+	0.015
STIL	-	0.015
CTBP1	+	0.015
WASF3	-	0.015
ZNF721	+	0.015
PSAPL1	-	0.015
SORCS2	-	0.015
PRKAR2B	-	0.015
BCL9L	-	0.015
SLC26A1	+	0.015
ZNF718	+	0.015
MLL	-	0.015
GNAQ	-	0.015
CPLX1	+	0.015
PCGF3	+	0.015
DDX6	-	0.015
AFAP1	-	0.015
PDE6B	+	0.015
SPON2	+	0.015
HIP1	+	0.015
TAL1	-	0.015
PTPN12	+	0.015
OR51E2	+	0.015
ESRP1	-	0.015
USP44	+	0.015
POR	+	0.015
MAEA	+	0.015
MUTYH	-	0.015
CD3D	-	0.014
ATP5I	+	0.014
DEFB116	+	0.014
ENOSF1	+	0.014
ROCK1	-	0.014
TBC1D14	-	0.014
SRSF2	+	0.014
PIGG	+	0.014
FNBP1	-	0.014
ELN	+	0.014
NSD1	+	0.014
ATM	+	0.014
ROS1	+	0.014
LMO1	-	0.014
AMDHD2	-	0.014
MYH11	+	0.014
TRIM22	-	0.014
GOPC	+	0.014
IL21R	-	0.014
FABP1	+	0.014
EVC2	+	0.014
DRD5	-	0.014
C4orf6	+	0.014
ESRP1	+	0.014
GNA11	-	0.013
KBTBD11	+	0.013
EIF4A2	-	0.013
CDH11	+	0.013
HEXIM1	+	0.013
RNF126	-	0.013
PIGB	+	0.013
NKX2-1	+	0.013
RPS6KA1	+	0.013
FSTL3	-	0.013
CREB3L2	-	0.013
ZBTB8A	+	0.013
GZMM	-	0.013
F5	-	0.013
NHP2	-	0.013
DHDDS	+	0.013
ETV5	-	0.013
HMGN2	+	0.013
KIAA0232	+	0.013
RUNX1T1	+	0.013
COX6C	-	0.013
EBF1	+	0.013
SLC39A8	-	0.013
ZBTB20	+	0.013
ZNF683	+	0.013
CD52	+	0.013
RBP2	-	0.012
TSC2	-	0.012
HOOK3	-	0.012
TACC3	-	0.012
TLX1	+	0.012
KIAA0020	+	0.012
PPP2R3A	-	0.012
PKD2L1	+	0.012
FOXL2	-	0.012
SH3BGRL3	+	0.012
NKX6-1	+	0.012
AIM1L	+	0.012
SCUBE2	+	0.012
TMEM129	-	0.012
COX6C	+	0.012
P2RY8	+	0.012
LUC7L	-	0.012
MSLN	-	0.012
CCDC78	-	0.012
DPM2	0	0.012
EPS15	+	0.012
SMARCA4	-	0.012
CRLF2	+	0.012
BTNL8	+	0.012
RARA	-	0.012
FAM53A	-	0.012
CCND2	+	0.012
CYP4F22	+	0.011
JOSD2	+	0.011
FFAR2	+	0.011
SLBP	-	0.011
MAG	+	0.011
DNM2	-	0.011
EVC	+	0.011
BRD4	+	0.011
TPR	+	0.011
EXT2	-	0.011
EPS15	-	0.011
CRMP1	+	0.011
SSTR3	-	0.011
FAM22A	+	0.011
JAKMIP1	+	0.011
HAMP	+	0.011
MAF	-	0.011
MLL3	+	0.011
SERPINF2	-	0.011
HGFAC	-	0.011
SH3BP2	-	0.011
MAMDC4	-	0.011
NPDC1	0	0.011
TNIP2	-	0.011
VTI1A	+	0.011
CIC	+	0.011
DDB2	+	0.011
TSHR	+	0.011
PPP2R2C	+	0.011
UCK1	-	0.011
MYH9	-	0.011
SPECC1	+	0.011
DOK7	-	0.011
TSC1	-	0.011
RAP1GDS1	-	0.011
BARHL1	-	0.011
FRMD1	+	0.011
SLC6A3	+	0.011
ABL1	-	0.011
LCP1	+	0.011
LRPAP1	-	0.011
ADD1	-	0.011
RNF4	-	0.011
MLLT4	+	0.011
MICAL1	-	0.01
DEFB131	+	0.01
WNT6	+	0.01
NOTCH2	+	0.01
SYF2	+	0.01
EXT2	+	0.01
FEV	+	0.01
PRDM1	-	0.01
ZFYVE28	-	0.01
FBXO11	+	0.01
RHD	+	0.01
CCDC6	-	0.01
MXD4	-	0.01
CTSZ	-	0.01
CDH11	-	0.01
GNAS	-	0.01
RGS12	-	0.01
C1orf63	+	0.01
BCL2L1	+	0.01
CREB3L2	+	0.01
RHOH	+	0.01
RHCE	+	0.01
MFSD10	-	0.01
TMEM50A	+	0.01
GRK4	-	0.01
WRB	-	0.01
CBLB	-	0.01
KAT6A	-	0.01
SBDS	+	0.01
MSH6	+	0.01
HEY1	+	0.01
XDH	+	0.01
PRDM12	-	0.01
NCKIPSD	-	0.01
OTOP1	-	0.01
SPO11	-	0.01
CYP26B1	+	0.01
HTT	-	0.01
ADRA2C	-	0.01
CARD8	-	0.01
ZNF570	+	0.01
COX4I2	+	0.01
DNASE1L2	+	0.01
PCM1	+	0.01
FOXO3	+	0.01
TMEM128	-	0.01
CNOT6	+	0.01
SMPD2	-	0.01
HSD17B2	-	0.01
BUB1B	-	0.01
CASC5	-	0.01
SET	+	0.01
FCRL4	+	0.009
STX18	-	0.009
SULT1C4	+	0.009
PDZK1	-	0.009
EDAR	+	0.009
PICALM	+	0.009
SLC22A18AS	-	0.009
LYAR	-	0.009
LIMS1	+	0.009
UCN3	+	0.009
CCDC81	+	0.009
MDM4	-	0.009
PDE4DIP	-	0.009
ARID2	-	0.009
KLF6	+	0.009
SULT2A1	-	0.009
TSC2	+	0.009
MSX1	-	0.009
CYP26B1	-	0.009
ZNF572	-	0.009
CYSLTR1	+	0.009
CYTL1	-	0.009
BCL9	-	0.009
ATRX	+	0.009
ZFYVE28	+	0.009
FHIT	+	0.009
ALK	-	0.009
ADD1	+	0.009
SEC31A	-	0.009
H3F3A	+	0.009
RNF4	+	0.009
PALB2	+	0.009
MXD4	+	0.009
TNIP2	+	0.009
TACC3	+	0.009
PRELP	-	0.009
HEY1	-	0.008
GRK4	+	0.008
BRCA1	-	0.008
MFSD10	+	0.008
GZMB	-	0.008
MLLT1	-	0.008
ABI1	-	0.008
SH3BP2	+	0.008
REG1B	-	0.008
TMEM129	+	0.008
PPP2R1A	-	0.008
ARL4A	-	0.008
HTT	+	0.008
CARS	+	0.008
ZNF331	-	0.008
LRPAP1	+	0.008
ECT2L	-	0.008
RGS12	+	0.008
TSC22D4	-	0.008
HAS1	-	0.008
HGFAC	+	0.008
RNF213	-	0.008
PPP1R35	-	0.008
MOSPD3	-	0.008
CSMD1	+	0.008
FNBP1	+	0.008
DOK7	+	0.008
DAXX	+	0.008
BARHL1	+	0.008
EZH2	+	0.008
SHANK1	-	0.008
OTOP1	+	0.008
TMEM50A	-	0.008
TMEM128	+	0.008
FAM53A	+	0.008
ABL1	+	0.008
SET	-	0.008
SMO	+	0.008
ADRA2C	+	0.008
KLK2	-	0.008
PML	+	0.008
SYF2	-	0.008
LYAR	+	0.008
UCK1	+	0.008
SLBP	+	0.008
CHCHD7	+	0.008
PATZ1	-	0.008
TSC1	+	0.008
PLAG1	+	0.008
ICAM3	-	0.008
MSX1	+	0.007
TET2	+	0.007
GPHN	-	0.007
PPP1R35	+	0.007
DRP2	+	0.007
ARID2	+	0.007
MOSPD3	+	0.007
SFN	-	0.007
ZDHHC18	-	0.007
PRDM12	+	0.007
TSC22D4	+	0.007
RABEP1	+	0.007
STX18	+	0.007
MLL2	-	0.007
ARID1A	-	0.007
CYLD	+	0.007
PIGV	-	0.007
SH3GL1	+	0.007
ACVR2A	-	0.007
USP6	+	0.007
BRAF	+	0.007
KIR2DL4	-	0.007
KIAA1549	+	0.007
C1orf63	-	0.007
TPM4	+	0.007
DIRAS1	+	0.007
SH3BGRL3	-	0.007
TIMM13	+	0.007
ERG	+	0.007
RHCE	-	0.007
BCR	+	0.007
EZR	+	0.007
RHD	-	0.007
FGFR1	-	0.007
TRIM24	+	0.007
PDZRN4	-	0.007
MDFI	-	0.007
ZDHHC11	+	0.007
PAX5	+	0.007
CCNDBP1	+	0.007
AIM1L	-	0.007
OMD	-	0.007
OGDH	-	0.007
ZNF514	-	0.007
ZNF521	-	0.007
CYTL1	+	0.007
LYL1	+	0.007
SBDS	-	0.007
CDIPT	+	0.006
SMAD2	+	0.006
C16orf54	+	0.006
RPS6KA1	-	0.006
GPR21	-	0.006
C2orf44	-	0.006
RUNX1	+	0.006
DNMT3A	-	0.006
CD52	-	0.006
ZNF683	-	0.006
AMDHD2	+	0.006
DHDDS	-	0.006
NCOA1	-	0.006
WFS1	+	0.006
WBSCR17	+	0.006
CREB3L1	+	0.006
MYOM2	-	0.006
RBM17	-	0.006
MYB	+	0.006
HMGN2	-	0.006
LMO1	+	0.006
MYC	+	0.006
ERC1	+	0.006
DCAF4L2	+	0.006
WBSCR17	-	0.006
PDZD3	+	0.006
DPPA2	+	0.006
TRIM22	+	0.006
REM1	-	0.006
MLL	+	0.006
BCL9L	+	0.006
CNKSR1	-	0.006
SLC13A1	-	0.006
DEFB124	-	0.006
DDX6	+	0.006
PDCD1LG2	+	0.006
BCL2L1	-	0.006
TP53	+	0.006
ZNF593	-	0.006
COX4I2	-	0.006
CATSPER4	-	0.006
NOTCH1	+	0.006
PDIK1L	-	0.006
FZD3	+	0.005
FANCF	-	0.005
TPM3	+	0.005
WHSC1L1	-	0.005
CD3D	+	0.005
ELF4	-	0.005
RANBP17	+	0.005
KAT6B	+	0.005
TCF7L2	+	0.005
SLC39A8	+	0.005
PMS1	+	0.005
SS18L1	+	0.005
SMO	-	0.005
TRAF1	-	0.005
PDGFB	+	0.005
IL18BP	+	0.005
TNFAIP8L2	-	0.005
NUMA1	+	0.005
COL9A3	+	0.005
PAX8	-	0.005
2013-09-06	-	0.005
TUBB2B	-	0.005
ARNT	-	0.005
CNTRL	-	0.005
CYTIP	+	0.005
MTMR11	-	0.005
TNNC1	-	0.005
RNF113A	-	0.005
PBRM1	-	0.005
MLLT11	-	0.005
A1BG	-	0.005
BLM	-	0.005
NPM1	+	0.005
DHCR7	+	0.005
TCOF1	-	0.005
GATA3	+	0.005
CAMK2A	-	0.005
SOX9	+	0.005
TFPT	-	0.005
JAK2	+	0.005
HEYL	-	0.005
FHL2	+	0.005
CARS	-	0.005
BAP1	-	0.005
XPA	+	0.005
C11orf52	+	0.005
MYCL1	-	0.005
NUP214	-	0.005
CD74	-	0.005
CRYAA	-	0.004
STOX2	+	0.004
CASP3	-	0.004
EFNA1	+	0.004
SCUBE2	-	0.004
HOXD3	-	0.004
DEK	-	0.004
SLC35D2	-	0.004
CHEK2	+	0.004
SMAD4	+	0.004
ETV4	-	0.004
PRRX1	-	0.004
PRELP	+	0.004
TLX3	+	0.004
FLCN	+	0.004
ME2	+	0.004
TRIM29	-	0.004
DEK	+	0.004
RAP1GDS1	+	0.004
U2AF1	-	0.004
ELAC1	+	0.004
PTCH1	-	0.004
GPD1	-	0.004
CLN8	-	0.004
STK32B	-	0.004
CCDC81	-	0.004
DDX10	+	0.004
ACSL1	-	0.004
HELT	-	0.004
CCND1	+	0.004
CCDC111	-	0.004
NDRG1	+	0.004
SPATA12	-	0.004
IARS2	+	0.004
POLN	+	0.004
CLDN22	+	0.004
NAT8L	+	0.004
CDKN2AIP	+	0.004
PRSS8	-	0.004
FUS	-	0.004
MYCN	-	0.004
ING2	+	0.004
ARHGEF12	-	0.004
IFT88	+	0.004
ARHGEF10	-	0.004
MLF1IP	-	0.004
LCK	+	0.004
UBR5	-	0.004
WWC2	+	0.004
LRP2BP	-	0.004
SLC45A3	-	0.004
PICALM	-	0.004
KIAA1430	-	0.004
SNX25	-	0.004
GPC3	+	0.004
ELK4	-	0.004
WHSC1	+	0.004
CLEC6A	+	0.004
SLC9A9	+	0.004
IL18R1	-	0.004
AGBL2	+	0.004
PDGFRB	-	0.004
SETD2	-	0.004
BMPR1A	-	0.004
SLC25A4	-	0.004
AKT1	+	0.004
BCHE	+	0.004
MPL	-	0.003
GFPT1	+	0.003
ARTN	-	0.003
NGEF	-	0.003
KIAA0232	-	0.003
MRFAP1L1	-	0.003
MRFAP1	-	0.003
XPO1	-	0.003
PRAP1	-	0.003
GPATCH3	+	0.003
C1orf210	-	0.003
CDH1	-	0.003
DEFB124	+	0.003
REM1	+	0.003
CD74	+	0.003
TCOF1	+	0.003
PRDM2	-	0.003
POU2AF1	+	0.003
MAN2B2	-	0.003
WBSCR27	-	0.003
S100P	-	0.003
CLDN4	-	0.003
CAMK2A	+	0.003
NFIB	+	0.003
NCKAP1L	+	0.003
HOXC12	+	0.003
KLHL6	-	0.003
REL	-	0.003
PAN3	-	0.003
WDTC1	+	0.003
NUDC	+	0.003
BRD3	+	0.003
C1orf172	+	0.003
NR0B2	+	0.003
PSIP1	+	0.003
FLT1	-	0.003
BCL11A	-	0.003
BCL2	+	0.003
PIM1	-	0.003
PLA2R1	+	0.003
ATF1	+	0.003
PIK3CA	-	0.003
SFPQ	-	0.003
FAM46B	+	0.003
KDSR	+	0.003
FGFR3	+	0.003
FLVCR2	-	0.003
PGF	-	0.003
TNFAIP3	-	0.003
DLGAP2	-	0.003
NEK3	-	0.003
SF3B1	+	0.003
HOXC13	+	0.003
SLC9A1	+	0.003
ABCC5	-	0.003
MIER3	-	0.003
HOXC11	+	0.003
SLC25A10	-	0.003
TUBB2B	+	0.003
HNMT	+	0.003
RMI2	+	0.003
TMED6	-	0.003
FGFR2	-	0.003
ASPSCR1	-	0.003
GATA1	+	0.003
TGFBR2	+	0.003
ATIC	+	0.003
PCSK7	-	0.003
UBE2E1	+	0.003
SNX29	+	0.003
SOCS1	+	0.003
WAS	+	0.003
TTN	+	0.003
ESRP2	-	0.003
NRIP2	+	0.003
IRF4	-	0.003
AKT2	+	0.003
ARHGAP25	+	0.003
TCF3	+	0.003
CLP1	-	0.003
TNFRSF17	+	0.003
ERCC4	+	0.003
FANCG	+	0.003
TFE3	+	0.003
SORBS2	+	0.003
ENPP6	+	0.003
FAM65A	-	0.003
ZMYM2	+	0.003
NFE2L2	-	0.002
CRIPAK	+	0.002
PDLIM3	+	0.002
NBN	-	0.002
EDNRB	-	0.002
ZNF384	+	0.002
ANKRD37	+	0.002
UFSP2	+	0.002
CCDC110	+	0.002
HOXD11	-	0.002
CES3	-	0.002
SSX4	+	0.002
HOXD13	-	0.002
CBFB	-	0.002
PAFAH1B2	-	0.002
MGMT	-	0.002
SUZ12	+	0.002
CHN1	-	0.002
CBFA2T3	-	0.002
FAS	+	0.002
RALGDS	+	0.002
WRB	+	0.002
KCTD12	-	0.002
ABHD12B	-	0.002
ELMO3	-	0.002
DNAH9	-	0.002
RCN1	+	0.002
PLEKHA4	-	0.002
KRTAP19-6	+	0.002
KTN1	-	0.002
RPN1	-	0.002
SEC14L4	-	0.002
GATA2	-	0.002
HSD17B14	-	0.002
MDM4	+	0.002
STK11	+	0.002
POLR2J	-	0.002
CNBP	-	0.002
SSX1	+	0.002
PHOX2B	+	0.002
WT1	+	0.002
ARL8A	+	0.002
ETV6	+	0.002
GPR21	+	0.002
NIN	-	0.002
PTPN7	+	0.002
PPP2R2B	-	0.002
MET	-	0.002
APOL6	-	0.002
LMO2	+	0.002
HIP1	-	0.002
MAFB	+	0.002
HSP90AA1	+	0.002
ACSL3	-	0.002
ELN	-	0.002
SSX2	+	0.002
KLF14	-	0.002
POR	-	0.002
KDM5C	+	0.002
PAX3	-	0.002
IL6ST	-	0.002
MAML2	+	0.002
ABCC5	+	0.002
ABP1	+	0.002
TH	-	0.002
KCNE4	-	0.002
PTPN12	-	0.002
TOP1	+	0.002
DEFB121	-	0.002
ABL2	-	0.002
NUP98	-	0.002
THRAP3	-	0.002
CIITA	+	0.002
DEFB119	-	0.002
DEFB123	-	0.002
HSD3B7	-	0.002
KLHL6	+	0.002
TMEM176A	+	0.002
PIK3CA	+	0.002
LETM1	+	0.002
SLA	+	0.001
CYB561D1	+	0.001
GPR56	-	0.001
AFF4	-	0.001
PMS2	-	0.001
KIF5B	-	0.001
PLAGL1	-	0.001
FAP	+	0.001
CARD11	-	0.001
ACSL6	-	0.001
USP44	-	0.001
SP8	-	0.001
AQP1	-	0.001
HNRNPA2B1	-	0.001
PPP1R1B	-	0.001
JAZF1	-	0.001
HPS1	+	0.001
RBM15	+	0.001
MNX1	+	0.001
DNAI1	+	0.001
LTV1	-	0.001
MAP1LC3A	+	0.001
DEFB118	-	0.001
ETV5	+	0.001
HERPUD1	-	0.001
SOX2	-	0.001
BIRC3	+	0.001
GPC6	-	0.001
EIF4A2	+	0.001
CDK6	-	0.001
PNRC2	+	0.001
PDK4	-	0.001
FANCA	-	0.001
TAF12	+	0.001
FUCA1	+	0.001
ZNF596	-	0.001
PAQR7	+	0.001
ATF1	-	0.001
MYD88	+	0.001
YTHDF2	+	0.001
ZBTB16	+	0.001
OPRD1	+	0.001
SLC45A3	+	0.001
GRHL3	+	0.001
SEMA3B	-	0.001
MED18	+	0.001
PHACTR4	+	0.001
AMT	-	0.001
CDKN2C	-	0.001
XKR8	+	0.001
CD79A	+	0.001
MRGPRF	+	0.001
CLIC4	+	0.001
FOXC1	+	0.001
HOXC13	-	0.001
PRKAR2B	+	0.001
ACMSD	+	0.001
RCC1	+	0.001
ASB4	-	0.001
PTPRCAP	+	0.001
TBC1D10C	+	0.001
TRIM63	+	0.001
CBL	+	0.001
RAB42	+	0.001
SEPN1	+	0.001
HOXC11	-	0.001
HOXC12	-	0.001
EXTL1	+	0.001
MYOM3	+	0.001
TMEM57	+	0.001
CXCL11	-	0.001
SDHD	+	0.001
KCNG3	+	0.001
SRRM1	+	0.001
IL2	-	0.001
CNR2	+	0.001
TGIF2LX	+	0.001
FBXO25	-	0.001
PTAFR	+	0.001
SLC34A3	-	0.001
TNFRSF11A	+	0.001
TFAP2E	-	0.001
NCKAP1L	-	0.001
HMGCL	+	0.001
BTG1	-	0.001
C8orf42	-	0.001
LYPLA2	+	0.001
GALE	+	0.001
ATPIF1	+	0.001
PAFAH2	+	0.001
MSH3	-	0.001
CKMT2	-	0.001
IL22RA1	+	0.001
OR4F21	-	0.001
LDLRAP1	+	0.001
GMEB1	+	0.001
FAM78A	-	0.001
SESN2	+	0.001
TRPC3	-	0.001
TCEB3	+	0.001
EYA3	+	0.001
SCN5A	+	0.001
STMN1	+	0.001
SLC30A2	+	0.001
SMPDL3B	+	0.001
MAN1C1	+	0.001
SDHB	+	0.001
DNAJC8	+	0.001
RUNX3	+	0.001
TPR	-	0.001
RCAN3	+	0.001
ELK4	+	0.001
MDS2	+	0.001
RPL11	+	0.001
TCEA3	+	0.001
ID3	+	0.001
ZNF436	+	0.001
CDK4	-	0.001
MGAM	-	0.001
G0S2	-	0.001
APOD	+	0.001
TMEM48	+	0.001
NPDC1	-	0.001
AKAP9	-	0.001
TFRC	+	0.001
TRPV5	-	0.001
FUBP1	+	0.001
GPD1	+	0.001
BRAF	-	0.001
DND1	-	0.001
FUT7	-	0.001
MC3R	+	0.001
ETV1	-	0.001
TMEM139	-	0.001
RPA2	+	0.001
IRF2	+	0.001
TCERG1	-	0.001
HTR1D	+	0.001
TAL2	-	0.001
MLLT6	-	0.001
HM13	+	0.001
TRIM24	-	0.001
HNRNPR	+	0.001
FCGR2B	+	0.001
LUZP1	+	0.001
OMD	+	0.001
E2F2	+	0.001
KIAA1549	-	0.001
MLH1	+	0.001
MACF1	-	0.001
ID1	+	0.001
PIP	-	0.001
GAS7	+	0.001
BCL11B	+	0.001
ARHGAP26	-	0.001
GOLGA5	+	0
BCL6	+	0
[truncated: 91 more rows]

## Sheet: Methylation alone
probe ID	Sign	Gene	Frequency
cg04833152	+	WRN	0.837
cg23180270	+	RNF113A	0.833
cg05955301	-	PRELP	0.793
cg13007988	-	MLL2	0.763
cg01120308	-	PICALM	0.762
cg03843852	+	PIGB	0.752
cg03271907	-	MGMT	0.695
cg24816455	-	SEMA3B	0.694
cg26631477	-	GPR125	0.692
cg08011328	-	MED20,BYSL	0.684
cg21097640	-	POLR1D,LNX2	0.678
cg23780947	-	TMEM48	0.657
cg24512973	+	MUC1	0.655
cg00387170	-	FOXP4	0.643
cg22511262	+	WT1	0.636
cg25827666	+	NTRK1	0.61
cg13249256	+	MAEL	0.609
cg09453312	+	ITK	0.606
cg10235817	-	ADRA2C	0.596
cg04457481	-	GNAS	0.575
cg05475904	+	BCL10	0.573
cg02765328	-	CCND2	0.525
cg24202119	-	CAPSL	0.524
cg10025443	-	SYK	0.522
cg07507271	-	CTBP1	0.507
cg10894102	+	CLIC4	0.504
cg12663253	-	PIK3R1	0.498
cg16051685	-	TRIM63	0.494
cg02599464	-	HIST1H4I	0.491
cg22580512	-	NCOR2	0.488
cg25416363	+	RBM15	0.464
cg07915542	+	IDH1	0.463
cg07867360	-	PPP2R2C	0.463
cg06887414	+	RPN1	0.44
cg05073845	+	FOXO1	0.439
cg16293088	-	NF2	0.433
cg19352038	-	PAX3	0.429
cg22266967	+	S100P	0.429
cg19378039	+	CRYAA	0.426
cg13888886	-	SPO11	0.425
cg18963390	-	CNBP	0.421
cg01340005	+	SOX2	0.42
cg19049316	+	FHIT	0.417
cg01125463	+	PEX6	0.413
cg16404106	-	CCDC81	0.41
cg21950518	-	IL6ST	0.409
cg21248774	-	SFPQ	0.406
cg05879919	-	ANKRD9	0.404
cg25803583	-	SERPINF2	0.403
cg10546523	-	SEMA3B	0.401
cg10365880	-	PKD2L1	0.397
cg24694549	-	GRIP1	0.392
cg26538442	+	CES3	0.385
cg01565918	+	GNAS	0.379
cg18253802	-	MYB	0.366
cg07816074	+	SH3TC1	0.365
cg04878842	+	ERCC2	0.359
cg15663121	-	GLYR1	0.355
cg21911019	+	GPR78	0.35
cg23621689	+	C6orf25	0.35
cg19595170	-	SRF	0.347
cg00005847	+	HOXD3	0.344
cg15062795	+	ETV6	0.342
cg05012785	+	ZRSR2	0.342
cg10784813	+	SOCS1	0.34
cg09526693	-	IL2	0.337
cg21743649	+	NUP98	0.336
cg05293407	+	TRIM27	0.333
cg14911395	-	SEMA3B	0.332
cg04648087	-	TSC1	0.331
cg02789485	+	GLIPR1L2	0.328
cg13885201	-	ZNF23	0.324
cg08554462	+	BCL2	0.316
cg04216597	+	CACNA1G	0.314
cg11170796	+	TCF3	0.311
cg22682953	-	PTPN11	0.297
cg06100324	-	MSLN	0.296
cg13208732	-	CHCHD7,PLAG1	0.295
cg13022174	+	SS18	0.291
cg16794682	+	CCND1	0.29
cg24980458	-	FOXP1	0.287
cg22220722	+	PLA2G2A	0.283
cg24346429	-	GNAS	0.282
cg22933847	+	MRGPRF	0.28
cg06855803	+	ICAM3	0.278
cg25255854	-	IRF2	0.278
cg15258980	+	ARHGAP25	0.277
cg10180697	+	MSH3	0.276
cg09001953	+	UFSP2	0.274
cg07580475	+	SEMA3B	0.271
cg01413516	-	INSL3	0.27
cg06066303	-	MS4A5	0.269
cg02225847	-	FAM65A	0.269
cg21269934	+	NAT8L	0.267
cg25539131	-	VHL	0.265
cg22037648	-	SEMA3B	0.26
cg11102794	+	LMO1	0.26
cg25299176	-	YWHAE	0.256
cg24834740	-	PPP1R16B	0.254
cg25368212	+	SSX1	0.253
cg07857181	-	POLH,XPO5	0.252
cg26628847	-	PIP	0.251
cg13168683	+	JAKMIP1	0.249
cg03790207	+	PEX6	0.249
cg26968812	+	TPM4	0.247
cg16177830	-	TNFRSF17	0.246
cg19226099	-	MC3R	0.245
cg25268451	-	GNAS	0.244
cg19259146	-	RPS6KA1	0.243
cg04927982	+	KDM5C	0.241
cg13765961	-	MS4A1	0.235
cg06397837	-	HOXA13	0.234
cg17289734	-	SEMA3B	0.234
cg17281600	-	FCRL4	0.233
cg06378976	+	TFEB	0.233
cg02285477	+	POLR1D,LNX2	0.23
cg25151295	-	IPO5	0.229
cg23843505	-	MYBL2	0.229
cg02198582	+	TSC2	0.228
cg23756272	+	BCL2	0.227
cg12090388	+	RPL11	0.226
cg17771150	+	LCP1	0.223
cg03144357	+	RECQL4	0.222
cg01152499	-	FAM46C	0.222
cg10917602	-	HSD3B7	0.221
cg18947521	+	H3F3A	0.221
cg08537652	+	PRDM16	0.22
cg09495977	+	HTRA3	0.22
cg06806711	-	MS4A1	0.219
cg19923810	-	NOC2L	0.218
cg15133917	+	TTN	0.218
cg13625403	-	TRIM29	0.217
cg16090392	-	AFF1	0.216
cg12541591	+	TGFBR2	0.215
cg03166779	+	ETV1	0.214
cg20264732	-	ESRP2	0.211
cg12045676	+	CRTC1	0.211
cg05164634	-	WNT10B	0.209
cg02330106	+	MGMT	0.204
cg21914262	+	MTIF3	0.204
cg04317940	-	PMS2	0.203
cg23579062	-	DNAI1	0.203
cg04551925	-	AQP1	0.201
cg17503750	-	KRTAP19-6	0.201
cg25848060	+	SLBP	0.2
cg03294491	+	SMAD2	0.199
cg01679262	-	IPO5	0.198
cg25350411	-	PLAGL1	0.198
cg08044694	-	BRD4	0.197
cg16807911	-	CDK4	0.197
cg15205507	+	ZNF331	0.196
cg24471894	+	KIAA0020	0.196
cg06119575	+	TAL2	0.196
cg03277051	+	COL8A1	0.194
cg00059930	-	RB1	0.194
cg01817393	-	GNAS	0.194
cg07744166	+	WASF3	0.193
cg20191453	-	AMT	0.19
cg26645834	-	SPO11	0.189
cg25327247	+	SH3GL1	0.186
cg22500004	-	DIRAS3	0.185
cg14094960	-	EGFR	0.185
cg24019851	-	SEMA3B	0.185
cg09785172	-	WFS1	0.184
cg23118151	+	C2orf44	0.183
cg22832044	-	CDH1	0.183
cg18236477	-	ATP8A2	0.183
cg20182358	+	MLF1	0.182
cg05856931	-	MSI2	0.182
cg26201213	+	MGMT	0.181
cg14824983	+	SEMA3B	0.179
cg26555310	+	RPE65	0.177
cg15942481	-	GLIPR1L2	0.177
cg03383661	+	TBCC	0.177
cg16204757	-	MSN	0.176
cg03438515	-	SRGAP3	0.175
cg21573601	+	PTEN	0.175
cg00775197	+	TCTE1	0.174
cg19423311	-	IL21R	0.174
cg23523368	+	AMPD1	0.174
cg07364841	+	HGFAC	0.173
cg02760007	-	SRF	0.173
cg01351032	-	CIITA	0.172
cg18338021	-	GZMM	0.172
cg16094954	-	BCL3	0.172
cg17414107	-	GNAS	0.171
cg08211091	+	NAT8L	0.171
cg24454143	+	FLT3	0.17
cg18660898	+	MLLT11	0.169
cg22428102	-	WWC2	0.169
cg12113132	-	CCNDBP1	0.165
cg22533573	+	WT1	0.165
cg05011232	-	ETV4	0.164
cg05301852	+	FABP1	0.164
cg22909962	+	RPL7L1	0.163
cg08524221	+	SRSF2	0.163
cg15417244	-	PDZRN4	0.163
cg14758526	-	CASP5	0.162
cg03536787	-	NSD1	0.162
cg26611683	+	FOXO1	0.162
cg09407859	+	CES3	0.161
cg05200311	+	DEK	0.159
cg14880655	+	MAP1LC3A	0.158
cg12387247	-	FCER2	0.157
cg18320188	-	MLH1	0.157
cg27285720	+	GBP4	0.155
cg19427610	+	WIF1	0.155
cg01546430	+	ITK	0.152
cg24693053	-	MFSD7	0.151
cg14458615	-	IGSF11	0.151
cg07967643	+	FRS3,PRICKLE4	0.15
cg11590700	-	MECOM	0.15
cg13496838	-	PAX3	0.149
cg16715722	-	TLX1	0.148
cg23172864	+	GOPC	0.147
cg04369341	+	TOX2	0.147
cg16969623	+	ZNF331	0.146
cg11802013	-	CCND1	0.145
cg22384366	-	PIK3CA	0.145
cg22156632	-	WNT6	0.144
cg16869108	+	VHL	0.144
cg15760840	+	HOXA11	0.144
cg10398950	+	CDK12	0.143
cg18440474	-	CHN1	0.143
cg18913951	+	TMEM45B	0.142
cg10158181	+	GRK4	0.142
cg18442986	-	TTL	0.142
cg22619018	-	CSMD1	0.141
cg03437318	-	ERBB3	0.141
cg08872493	+	HTR1D	0.141
cg13984181	-	EPHX4	0.14
cg00112517	-	PPP1R1B	0.139
cg07284407	-	GNAS	0.139
cg16687447	+	PTEN	0.139
cg19047670	+	CCND1	0.138
cg00804392	+	RHOH	0.138
cg21614638	+	DAPP1	0.137
cg10862848	-	GNMT	0.137
cg12205591	+	CRYAA	0.136
cg11158760	+	FHIT	0.136
cg16153267	-	RB1	0.136
cg24442290	+	C20orf111	0.136
cg06037693	-	RUNX3	0.136
cg11993754	-	ERBB2	0.136
cg17895149	-	PLAGL1	0.135
cg27009703	-	HOXA9	0.135
cg17129141	+	MSH2	0.135
cg13188385	+	SRGAP3	0.135
cg02755455	+	JAK1	0.134
cg16729690	+	FZD3	0.133
cg26767761	-	ZMYM2	0.131
cg21245372	-	NUP98	0.13
cg06803184	-	FH	0.129
cg00893987	-	RPL7L1	0.129
cg08747889	+	PTK7	0.128
cg12112929	+	GPR3	0.128
cg07422345	-	CEBPA	0.127
cg11237738	+	C4orf6	0.127
cg08822227	-	SH3BP2	0.126
cg08170622	-	CCND1	0.126
cg11850311	-	ID1	0.126
cg19555986	+	MAP7	0.126
cg17783509	+	PHOX2B	0.124
cg08487374	-	TSC22D4	0.123
cg09752703	+	BCL2	0.122
cg22385477	+	CCDC110	0.122
cg03738331	-	HTT	0.122
cg01234133	+	COL1A1	0.122
cg27253386	-	BRCA2	0.121
cg24580056	+	MGMT	0.121
cg13184442	-	CDC5L	0.12
cg22194305	+	MXD4	0.12
cg00579393	-	REG1B	0.12
cg20672744	+	ERICH1	0.12
cg17269277	+	FGFR3	0.119
cg18619398	+	GNAS	0.119
cg22524267	+	STX18	0.118
cg20736065	+	MSI2	0.118
cg01320507	+	RAB4A	0.116
cg24901042	+	TMPRSS2	0.116
cg24841244	+	CD3D	0.116
cg08923109	+	PAN3	0.114
cg25569582	-	BRD3	0.114
cg17808849	-	HERPUD1	0.114
cg06899329	+	NDUFA13	0.113
cg04629204	+	EXTL1	0.113
cg03292388	+	CPZ	0.112
cg01381846	-	HOXA9	0.112
cg11428724	-	PAX7	0.112
cg14304761	-	SYK	0.112
cg18213440	+	TFG	0.11
cg07965714	+	XPA	0.11
cg23756219	+	DRP2	0.11
cg17342759	-	PPP2R2B	0.109
cg06202984	-	FANCC	0.109
cg18176712	-	MYL5	0.109
cg05345286	-	MDFI	0.109
cg16597172	+	MYCN	0.108
cg22901840	-	DIRAS3	0.108
cg12619509	+	DNASE1L2	0.108
cg09666654	+	MYO1B	0.107
cg07947016	+	KLK2	0.107
cg15790852	+	CNOT6	0.107
cg15957394	+	AFAP1	0.106
cg08012454	-	KIF5B	0.105
cg00078867	+	WAS	0.105
cg25042226	+	PAX8	0.105
cg13697378	-	DIRAS3	0.105
cg12435792	+	PDE6B	0.105
cg02579736	+	FANCD2	0.105
cg27244482	-	CAMK2A	0.105
cg20721467	+	KAT6B	0.104
cg23092072	+	AFF1	0.103
cg16092786	+	WT1	0.103
cg02204046	+	MYCN	0.102
cg08508325	-	CARS	0.102
cg06677140	+	MSX1	0.102
cg12280407	+	KCTD12	0.102
cg15798530	+	TRPC3	0.102
cg07945480	-	GRK4	0.102
cg15107670	+	WT1	0.101
cg02344201	+	ELL	0.101
cg12153542	-	REM1	0.101
cg07453748	-	MGMT	0.1
cg24489237	+	PBX1	0.1
cg19506903	-	POLR1C,YIPF3	0.1
cg04964702	-	CBL	0.1
cg13202751	+	SLC6A3	0.1
cg17952262	-	MFSD7	0.099
cg01623187	+	GTSF1L	0.099
cg05518543	+	MAEA	0.098
cg09945801	-	WRN	0.098
cg15629064	+	TRIM27	0.098
cg22737001	+	RUNX3	0.098
cg08578641	-	DNAI1	0.098
cg16616769	-	IQCK	0.097
cg21279601	-	DRD5	0.097
cg07518362	+	NOTCH2	0.097
cg11822932	+	LMO2	0.097
cg18885346	+	PKHD1	0.096
cg00021527	-	TAF15	0.096
cg16608652	-	CDC73	0.096
cg09907395	+	RNF213	0.095
cg09432376	+	APOL6	0.094
cg06516124	-	WT1	0.094
cg10163825	-	CCDC78	0.093
cg25596297	-	PAX3	0.093
cg22734085	-	WWC2	0.092
cg05743054	+	MLF1	0.092
cg15824080	+	TAF15	0.092
cg06547766	+	LPP	0.092
cg27661264	-	GNAS	0.092
cg05836145	-	SP8	0.091
cg02905881	+	MSH6	0.091
cg13608094	+	CCND1	0.091
cg01255591	+	R3HDML	0.091
cg20790540	-	PTCRA	0.09
cg16065186	-	ERBB2	0.09
cg12753858	-	C15orf55	0.09
cg05146205	+	CUX1	0.089
cg03161453	-	BCOR	0.089
cg17580045	-	CCND2	0.089
cg05194726	-	NRIP2	0.088
cg18462653	+	DEFB119	0.088
cg12940430	-	SRF	0.088
cg21270015	+	LARP7	0.087
cg02497758	+	MAFB	0.087
cg06230736	+	GATA3	0.086
cg01485645	-	MLLT6	0.086
cg02941816	+	MGMT	0.086
cg05960024	-	CLOCK	0.086
cg05039054	-	DMD	0.086
cg08338368	-	IL26	0.085
cg10333959	-	MGMT	0.085
cg23093496	+	C16orf54	0.085
cg17710021	-	G0S2	0.085
cg00953277	+	SRSF2	0.084
cg21660727	+	PCGF3	0.083
cg10348863	-	ING2	0.083
cg11360768	+	WHSC1L1	0.082
cg05871607	-	RPA2	0.082
cg03328750	+	ARHGAP26	0.082
cg02545106	+	CCDC110	0.082
cg01998146	-	PSIP1	0.082
cg19278809	+	KIAA0232	0.081
cg22820108	-	NCOR2	0.081
cg24091698	-	ERCC4	0.081
cg07139440	+	MLLT11	0.08
cg02055963	-	CDX2	0.08
cg00836605	+	JAZF1	0.08
cg20042228	+	NOTCH1	0.08
cg15241708	-	CNOT6	0.079
cg14882700	-	OTOP1	0.079
cg20760063	-	BRCA1	0.079
cg10694914	+	POU2AF1	0.078
cg13521229	-	JOSD2	0.078
cg02452985	+	BCL11B	0.078
cg12040555	-	MGMT	0.078
cg05368942	-	RBM15	0.077
cg02850821	-	KRAS	0.077
cg20216935	-	TGFBR2	0.077
cg00585790	+	LIMS1	0.076
cg08823182	+	S100A5	0.076
cg22378065	-	PLAGL1	0.076
cg01124420	-	EDAR	0.075
cg06106793	-	PRCC	0.075
cg11816577	-	YWHAE	0.074
cg21501064	-	2013-09-06	0.074
cg23260026	+	FSTL3	0.074
cg03343942	+	SLC39A5	0.074
cg09027725	-	COX4I2	0.074
cg14530801	+	STX18	0.074
cg12836863	-	BRCA2	0.073
cg20778669	-	MGMT	0.073
cg24824840	-	SHANK1	0.073
cg09604203	-	MYBL2	0.072
cg26270746	+	GSX1	0.072
cg09600437	-	REL	0.072
cg20029201	-	BCL9L	0.071
cg19325985	-	HOXD13	0.071
cg15479752	-	FFAR2	0.071
cg25946389	+	MGMT	0.07
cg12841020	-	PGF	0.07
cg27588902	-	GNMT	0.07
cg24776019	+	SETD2	0.069
cg16829154	-	NOTCH1	0.069
cg07017374	+	FLT3	0.069
cg21850254	-	ZNF570	0.069
cg06191076	-	DIRAS3	0.069
cg17960516	-	DOK7	0.069
cg25555137	+	BCR	0.068
cg07084161	-	NBN	0.068
cg16463460	+	WT1	0.068
cg25729716	-	CD79B	0.068
cg11311499	-	MSH2	0.068
cg13097407	+	CRIP3	0.068
cg14211646	-	DHDDS	0.068
cg03717979	+	MSX1	0.067
cg05122605	-	MAEA	0.067
cg23574449	+	E2F2	0.066
cg24937706	-	RB1	0.066
cg13810225	+	MYH9	0.066
cg20916523	+	VHL	0.065
cg16068833	+	CD52	0.065
cg09305224	+	FUT7	0.065
cg22680204	+	CRMP1	0.065
cg01765461	-	TNFRSF11A	0.065
cg08027745	+	SRSF3	0.065
cg26359204	+	NKX6-1	0.065
cg00485380	-	HNRNPA2B1	0.065
cg09102409	+	NDRG1	0.064
cg09259772	-	ARL4A	0.064
cg08063724	+	MYCL1	0.064
cg02900980	-	FOXP1	0.064
cg12194493	+	PIGG,ZNF721	0.064
cg03171924	-	RUNX3	0.064
cg06490988	-	GATA2	0.064
cg17918201	-	ABI1	0.064
cg24078828	-	WWTR1	0.064
cg12411068	+	SMARCA4	0.063
cg10833014	+	HSP90AA1	0.063
cg20340596	+	HPS1	0.063
cg07886712	+	EWSR1	0.063
cg26727372	+	ME2	0.063
cg18273566	+	ZNF436	0.063
cg26889928	-	TRIM24	0.063
cg25782229	+	WT1	0.062
cg17386433	+	FAM76A	0.062
cg03462055	+	TUBB2B	0.062
cg27027803	+	GNAS	0.062
cg27416437	+	EWSR1	0.062
cg04281268	+	HSP90AA1	0.062
cg00718440	-	CDKN2A	0.062
cg25402049	+	PRDM2	0.062
cg07991621	-	SH3BP2	0.061
cg12848131	-	KLF5	0.061
cg09965258	-	NFIB	0.061
cg11353032	-	ZRSR2	0.061
cg10449070	-	ALDH2	0.061
cg20398399	-	KLHL6	0.061
cg21224049	+	ATP5I	0.06
cg23970089	+	ATP5I	0.06
cg00224508	+	MLLT11	0.06
cg06101225	-	STIL	0.06
cg07160163	-	SYK	0.06
cg06044900	-	GNAS	0.06
cg12981137	+	MGMT	0.059
cg18119609	-	MDM4	0.059
cg01354473	-	HOXA9	0.059
cg26119796	-	RB1	0.059
cg06324048	-	GNAS	0.059
cg27394038	-	SRSF3	0.059
cg18474934	+	TRPC3	0.059
cg14297029	-	SSTR3	0.058
cg25276849	-	TFRC	0.058
cg12847373	+	EDNRB	0.058
cg01677098	-	TCEA1	0.058
cg04910299	-	MLL	0.058
cg09191327	-	PRDM12	0.058
cg18231267	-	RUNX3	0.058
cg14681767	+	ARHGEF10	0.058
cg19167673	-	PDGFB	0.058
cg11466837	+	TRIM29	0.058
cg07728874	+	CD3D	0.057
cg27056559	-	MGMT	0.057
cg14665389	+	TCF7L2	0.057
cg00630249	+	CYB561D1	0.057
cg06521761	+	LRP2BP	0.057
cg00702231	-	PLAGL1	0.056
cg02089348	+	TMEM129,TACC3	0.056
cg14334099	-	PTPN12	0.056
cg11710000	+	FZD3	0.056
cg05055150	+	MAG	0.056
cg25095612	+	NFKB2	0.056
cg05992340	+	PDE4D	0.056
cg23721140	+	ZNF514	0.056
cg07899425	+	GSR	0.055
cg21663580	+	PTK7	0.055
cg12781568	-	WT1	0.055
cg22464182	-	ACVR2A	0.055
cg26538214	+	KLF6	0.055
cg24596576	+	FANCD2	0.055
cg24471867	+	MLL2	0.055
cg12344605	+	MAP2K4	0.055
cg10821722	-	MEN1	0.054
cg01796228	+	LIFR	0.054
cg11414046	-	BRAF	0.054
cg12939527	+	TNIP2	0.053
cg21242004	-	VTI1A	0.053
cg11398517	-	GTSF1L	0.053
cg22585269	+	CHEK2	0.053
cg16232979	+	TPM4	0.053
cg27426707	-	CACNA1G	0.053
cg12446644	+	LASP1	0.052
cg00344372	+	HGFAC	0.052
cg26581729	-	NPDC1	0.052
cg17274064	-	ERG	0.052
cg12379145	-	PRDM2	0.052
cg00888007	-	CCND2	0.052
cg20925482	-	C20orf111	0.052
cg23265096	+	CTSZ	0.052
cg24907852	-	ENOSF1	0.051
cg23807009	+	MDM4	0.051
cg06545845	-	ARL8A	0.051
cg13300756	-	HAS1	0.051
cg15156367	-	EPHX4	0.051
cg19797376	-	TAL1	0.051
cg02257405	-	ACSL6	0.051
cg04691540	+	ABL2	0.051
cg10705251	-	ZNF683	0.051
cg20176648	-	AQP1	0.051
cg19224164	+	GRK4	0.05
cg21226234	-	RECQL4	0.05
cg02905245	-	CCDC80	0.05
cg06420088	-	MUC1	0.05
cg22001782	-	BCL9	0.05
cg17810944	-	GDAP1L1	0.05
cg10723020	+	CREB1	0.05
cg21516384	+	RNF213	0.049
cg12066181	+	DNMT3A	0.049
cg08390209	+	CDKN2B	0.049
cg00834958	-	TSC22D4	0.049
cg09634469	-	SERPIND1	0.049
cg04402875	+	RET	0.049
cg16550324	+	GMDS	0.049
cg21043754	-	DAK	0.048
cg19928046	+	CD74	0.048
cg05109049	-	NF1	0.048
cg26583078	-	SORBS2	0.048
cg12757684	-	PLAGL1	0.048
cg20932765	+	TRIM33	0.048
cg26615830	-	MSX1	0.048
cg00536175	-	GATA1	0.047
cg07841014	+	REG1B	0.047
cg23618830	+	ARHGEF12	0.047
cg13335112	-	ABHD12B	0.047
cg12205230	-	TPM3	0.047
cg04790874	+	CD79A	0.047
cg20839149	+	NTRK1	0.047
cg17489897	+	PTEN	0.046
cg09548179	+	AMDHD2	0.046
cg25824330	+	MRPS18A	0.046
cg23539753	+	SP100	0.046
cg11255163	-	CDH1	0.046
cg09243021	+	TMEM139	0.046
cg25448636	+	FLCN	0.046
cg09553448	-	NUP214	0.046
cg08924430	+	TET2	0.046
cg21808053	+	DIRAS3	0.046
cg04485075	+	NOC2L	0.046
cg26299767	+	REM1	0.046
cg05293216	+	FANCG	0.045
cg09573795	-	MSX1	0.045
cg11321895	-	PLAG1,CHCHD7	0.045
cg03127334	+	ERG	0.045
cg07399355	-	MUC1	0.045
cg10876928	+	SDC4	0.045
cg00605270	+	SMPDL3B	0.045
cg11276198	-	KRAS	0.045
cg25201363	-	LRPAP1	0.045
cg14145194	+	ICAM3	0.045
cg17638137	-	TCERG1	0.044
cg19784449	-	WASF2	0.044
cg10730174	+	PRRX1	0.044
cg19789505	-	OBSCN	0.044
cg20291222	-	GLIPR1L2	0.044
cg18159180	-	CUL7,MRPL2	0.044
cg12006284	+	WT1	0.044
cg15791248	-	FGFR1	0.043
cg11279021	+	ETV1	0.043
cg20899053	+	MNX1	0.043
cg26239233	-	CIITA	0.043
cg23613305	-	KDSR	0.043
cg27394038	+	SRSF3	0.043
cg22362636	+	TNIP2	0.043
cg24490338	-	TPM3	0.043
cg12163490	+	CDH11	0.043
cg15050111	+	GRHL3	0.042
cg25824330	-	MRPS18A	0.042
cg21084260	+	APOD	0.042
cg05940536	+	ACVR1B	0.042
cg16899442	-	CCDC78	0.042
cg08244028	+	MSH3	0.041
cg09637363	+	CCND1	0.041
cg06393290	+	FGFRL1	0.041
cg08197201	+	ERC1	0.041
cg06165395	-	GRIK3	0.041
cg03079681	-	CDKN2A	0.041
cg08738040	-	CNPY3	0.041
cg06277277	+	NR1I3	0.041
cg08833432	+	SS18L1	0.041
cg21948169	+	TET1	0.041
cg05501721	-	CRTC1	0.041
cg13477510	+	2013-09-05	0.041
cg09553448	+	NUP214	0.04
cg11964474	+	BRCA1	0.04
cg08263357	-	PLAGL1	0.04
cg07638938	-	MGMT	0.04
cg06638012	+	AFF4	0.04
cg10217445	+	OLIG2	0.04
cg00858899	-	CCND1	0.04
cg25716286	+	MED18	0.04
cg06817917	-	BMPR1A	0.039
cg03371205	-	LYPLA2	0.039
cg27600136	-	RASL11A	0.039
cg14407667	+	EPS15	0.039
cg21200703	-	SLC34A2	0.039
cg09185773	+	WASF3	0.039
cg11316784	-	NSD1	0.039
cg03626672	+	CXCR7	0.039
cg17686260	-	MGMT	0.039
cg25817752	-	PDIK1L	0.039
cg11311499	+	MSH2	0.039
cg05985767	-	ANPEP	0.039
cg13576061	-	IL6ST	0.039
cg18429742	+	ZDHHC11	0.039
cg21132577	+	MYOM2	0.039
cg14597908	+	GNAS	0.039
cg06973652	+	BRCA1	0.039
cg14464791	-	DDX6	0.039
cg13788062	-	LARP7	0.038
cg18481241	-	RB1	0.038
cg04119538	-	TOP1	0.038
cg14616651	+	RNF113A	0.038
cg15451100	+	PSMB8	0.038
cg09462576	-	MRPL55	0.038
cg08069899	-	CCND2	0.038
cg14689355	-	ACVR2A	0.038
cg21655480	-	KLHL34	0.038
cg26937500	-	CARD11	0.038
cg12622986	-	BARHL1	0.038
cg27005179	-	ERBB2	0.038
cg10709021	-	WRN	0.038
cg14384532	-	NTRK3	0.038
cg04835638	+	FHIT	0.037
cg20880234	+	ZMYM2	0.037
cg17703658	+	DDIT3	0.037
cg19525717	-	PKIG	0.037
cg00782854	-	BCL2L1	0.037
cg10011623	+	GNAS	0.037
cg13823701	-	TNXB	0.037
cg18579327	-	CREB1	0.037
cg21210758	-	EVC	0.037
cg11903057	+	RHOH	0.037
cg12266049	+	CCND1	0.037
cg20312687	-	DEFB118	0.037
cg09190408	+	TBC1D10C	0.037
cg18768283	+	C15orf55	0.037
cg09667226	-	KLF5	0.036
cg17391877	+	PGC	0.036
cg07674153	-	TSHR	0.036
cg19237879	-	SCUBE2	0.036
cg18477315	+	GOLGA5	0.036
cg11930592	-	MSX1	0.036
cg18137704	+	CECR6	0.036
cg11507178	-	BCL9L	0.036
cg09748975	-	MSX1	0.036
cg11595794	+	ANKRD37	0.036
cg20584011	-	ZDHHC11	0.035
cg12737801	-	TCEA1	0.035
cg03278643	-	EVC2	0.035
cg09296044	-	CCNDBP1	0.035
cg16833551	-	GNAS	0.035
cg27043582	-	HOOK3	0.035
cg10236239	+	SULT1C4	0.035
cg03543593	-	TNXB	0.035
cg17385674	-	ARID1A	0.035
cg21820890	+	PLA2G12B	0.034
cg20420433	+	MNX1	0.034
cg01476044	-	MGAM	0.034
cg15488251	+	MYH11	0.034
cg14141399	-	HAS1	0.034
cg17022635	+	FUS	0.034
cg25098644	+	SUZ12	0.034
cg14246617	+	MITF	0.034
cg15547534	+	PPP1R35	0.034
cg09455096	-	XPO1	0.034
cg11041457	-	PBRM1	0.034
cg06766367	-	CBFB	0.033
cg18468844	-	PTAFR	0.033
cg12082129	-	PCSK7	0.033
cg15171237	-	CASP3,CCDC111	0.033
cg01738359	-	RB1	0.033
cg13588354	+	MC3R	0.033
cg00940891	+	FGFRL1	0.033
cg26245202	+	ELK4	0.033
cg19481686	+	CDKN2B	0.033
cg03605761	-	RNF126	0.033
cg22778981	-	ERBB2	0.033
cg03812067	+	SERINC3	0.033
cg08314660	-	PKP3	0.032
cg15966253	+	UBE2E1	0.032
cg15538837	-	H3F3A	0.032
cg12461141	+	TRIM22	0.032
cg24903376	+	STIL	0.032
cg11916186	+	THRAP3	0.032
cg20582984	-	GNAS	0.032
cg23042138	+	SETD2	0.032
cg01587454	+	DCAF4L2	0.032
cg05200606	+	CCND1	0.032
cg22736323	-	PDGFRA	0.031
cg16155382	+	GRHL3	0.031
cg21307628	-	CCDC80	0.031
cg04375683	-	PPP2R1A	0.031
cg10703331	+	TRIM24	0.031
cg25459778	+	CRAMP1L	0.031
cg10347418	+	ZNF436	0.031
cg07077459	-	PLAGL1	0.031
cg01638735	+	CDK6	0.031
cg24392479	+	ASPSCR1	0.03
cg18825999	-	PNRC2	0.03
cg19531713	+	BRCA1	0.03
cg13604223	+	XPC	0.03
cg09118625	-	DIRAS3	0.03
cg24800887	+	FANCA	0.03
cg03544320	+	CRMP1	0.03
cg25942450	+	TLX3	0.03
cg12435611	+	BRIP1	0.03
cg05958582	+	PKD2L1	0.03
cg09772154	+	FGFR2	0.03
cg11628487	+	SET	0.03
cg19393006	+	TSC1	0.03
cg08083689	-	ACOX3	0.029
cg12717203	-	ZNF718	0.029
cg22568540	+	A1BG	0.029
cg10481740	+	LETM1	0.029
cg24738006	+	SS18L1	0.029
cg13301003	+	WT1	0.029
cg23606023	+	CBFA2T3	0.029
cg18055007	+	DDAH2	0.029
cg12840719	+	CDKN2A	0.029
cg26799474	+	CASP8	0.029
cg19882093	-	GGTLC1	0.028
cg02679745	+	FUT7	0.028
cg27563210	-	USP49	0.028
cg26149678	+	IL18BP	0.028
cg13225039	-	TMEM129,TACC3	0.028
cg01136458	+	CSMD1	0.028
cg01184449	+	EML4	0.028
cg02049180	-	NTRK1	0.028
cg02723533	+	CCND1	0.028
cg04096767	-	WT1	0.028
cg17250929	+	S100A5	0.028
cg22153481	+	MLL2	0.027
cg19724470	+	CD274	0.027
cg13431205	-	RB1	0.027
cg22024281	-	EXT1	0.027
cg09414535	-	GRIP1	0.027
cg21092687	+	RECQL4	0.027
cg14839898	-	SDHD	0.027
cg09721047	+	ARHGAP25	0.027
cg14481222	+	BIRC3	0.027
cg17503456	+	FOXL2	0.027
cg08646988	+	GFPT1	0.027
cg04180460	-	CTNNB1	0.027
cg02914379	+	MDFI	0.027
cg16310717	-	CCND2	0.027
cg21964481	+	SLC34A3	0.027
cg16545079	-	PER1	0.027
cg25454755	-	NR4A3	0.027
cg04563996	+	SPATA12	0.027
cg24035962	-	NCOA4	0.027
cg07934026	+	ZNF721	0.027
cg26116103	-	ATF1	0.026
cg22753768	+	BAP1	0.026
cg19585882	+	SSX1	0.026
cg21248774	+	SFPQ	0.026
cg15857475	-	RECQL4	0.026
cg03330678	+	2013-09-09	0.026
cg19564367	+	AFAP1	0.026
cg00626119	+	NTRK1	0.026
cg07545925	+	CD3D	0.026
cg11759378	-	DPPA2	0.026
cg21663431	-	SLC44A2	0.026
cg05392265	-	DIRAS3	0.026
cg12539975	-	PRDM12	0.026
cg19853703	+	APOL6	0.026
cg06815666	-	TFPT	0.026
cg08185241	-	G0S2	0.026
cg15755084	-	MSX1	0.026
cg17904786	+	GTF3A	0.026
cg06692957	+	GNAQ	0.025
cg14094063	-	BRAF	0.025
cg04341806	+	LCP1	0.025
cg01765461	+	TNFRSF11A	0.025
cg00229387	+	TJAP1	0.025
cg00487159	+	SOCS1	0.025
cg10000775	+	PDLIM3	0.025
cg10742801	+	PRAP1	0.025
cg21187265	+	SEPN1	0.025
cg19109050	-	OBSCN	0.025
cg22436229	-	PDIK1L	0.025
cg09394600	-	RABEP1	0.025
cg07775501	-	JOSD2	0.025
cg16688376	-	AKAP9	0.025
cg07349094	+	AFF3	0.025
cg01114088	-	CYTL1	0.025
cg05621401	-	RET	0.025
cg19324313	-	PRDM2	0.024
cg24183173	-	BCOR	0.024
cg11911418	-	ELAC1	0.024
cg14450605	-	NCOA4	0.024
cg00904483	-	MGMT	0.024
cg01593886	+	COL1A1	0.024
cg20537325	+	MGMT	0.024
cg03805364	-	PAFAH1B2	0.024
cg17843759	+	ELL	0.024
cg19522332	+	PIK3CA	0.023
cg16529592	-	RUNX3	0.023
cg08742106	-	USP6	0.023
cg24145210	-	NPM1	0.023
cg19062098	-	HNRNPA2B1	0.023
cg17028039	+	FGFR2	0.023
cg05222924	+	WT1	0.023
cg23867624	-	FOXC1	0.023
cg09665592	+	DPM2	0.023
cg12738197	+	ZNF572	0.023
cg15740508	+	AMPD1	0.022
cg16293088	+	NF2	0.022
cg03165700	+	ATM	0.022
cg26285698	+	C16orf54	0.022
cg21019522	-	SLC22A18AS	0.022
cg00500400	+	EP300	0.022
cg01795697	+	DDX5	0.022
cg06388544	+	RHD	0.022
cg09811393	+	SEMA3B	0.022
cg13745346	+	CBFA2T3	0.022
cg19486271	+	DDB2	0.022
cg03453449	-	USP44	0.022
cg15160445	-	GNAS	0.022
cg01500567	-	CDC5L	0.022
cg06428055	+	ELF4	0.022
cg00131121	+	POLR2J	0.022
cg14917512	+	GNA11	0.021
cg24235633	+	CDIPT	0.021
cg26012103	-	SOCS1	0.021
cg24019564	+	RUNX3	0.021
cg08548888	-	MYD88	0.021
cg02885771	+	LTV1	0.021
cg19105504	-	MS4A15	0.021
cg20098478	+	WIF1	0.021
cg06245154	-	ERCC2	0.021
cg22970435	+	SPATS1	0.021
cg22543648	-	GATA1	0.021
cg21690892	+	GUCA1B	0.021
cg10036895	-	MGMT	0.021
cg17720233	-	TNFAIP8L2	0.021
cg14203179	-	GNAS	0.021
cg24579896	-	KTN1	0.021
cg16949889	-	DND1	0.021
cg25645462	-	GPR56	0.021
cg04456238	-	WT1	0.021
cg05060602	+	DCTD	0.021
cg11871280	-	SLC16A7	0.021
cg19109431	-	NFKBIE	0.021
cg08859916	+	PTEN	0.021
cg10056627	-	GNMT	0.02
cg07218880	-	UPF3A	0.02
cg24276491	-	EAPP	0.02
cg07215749	-	SOCS2	0.02
cg11050116	+	PCM1	0.02
cg20887241	-	HTR1D	0.02
cg02245378	+	PAX3	0.02
cg15307169	-	DOK7	0.02
cg01414934	+	SH3BGRL3	0.02
cg14161241	-	PLAGL1	0.02
cg17352004	-	ABHD12B	0.02
cg08826863	-	VEGFA	0.02
cg21666217	+	TRIM33	0.02
cg12072001	-	SPON2	0.02
cg02854288	+	FHIT	0.02
cg02317907	+	DIRAS3	0.02
cg20603888	-	MYEF2	0.02
cg17102807	+	POLR1C,YIPF3	0.02
cg22709192	-	HOXC11	0.02
cg17965230	+	PRDM1	0.019
cg19114595	+	DIRAS3	0.019
cg00380464	+	LTV1	0.019
cg04925864	-	FAM65A	0.019
cg12382902	-	CCND2	0.019
cg13002939	+	PDGFRA	0.019
cg15021531	+	DDIT3	0.019
cg15696627	-	MSX1	0.019
cg18577494	-	PPP1R35	0.019
cg19337279	+	MPL	0.019
cg12499211	+	NTRK1	0.019
cg25094569	+	WT1	0.019
cg01357263	-	BCL7A	0.019
cg08573687	-	TH	0.019
cg17886028	-	CCND2	0.019
cg17034109	-	CYB561D1	0.019
cg22166290	-	BCL11A	0.019
cg19972619	+	MYC	0.019
cg05078019	+	PDE6B	0.019
cg19427472	-	RB1	0.019
cg25140370	-	IRF4	0.019
cg23316360	+	EDNRB	0.019
cg06453691	+	STMN1	0.019
cg13113656	+	CLTC	0.018
cg14055374	+	MAF	0.018
cg20743744	+	CTBP1	0.018
cg20651453	+	MAP3K6	0.018
cg25500444	-	CCDC81	0.018
cg05921699	-	CD79A	0.018
cg19133618	-	CDKN2B	0.018
cg09868882	+	GRM8	0.018
cg05056120	+	EBF1	0.018
cg20716119	-	CDH1	0.018
cg18992201	-	DPPA2	0.018
cg25425078	-	CCND2	0.018
cg08109646	-	ZNF683	0.018
cg16989646	-	SLC25A15	0.018
cg21269897	-	HIST1H4I	0.018
cg03030757	+	FANCE	0.018
cg05986149	-	BRIP1	0.018
cg10883303	-	HOXA13	0.018
cg27360282	-	RUNX3	0.018
cg20544605	+	SORBS2	0.018
cg21634602	+	APC	0.018
cg24649641	-	ERBB2	0.018
cg06921282	+	HRAS	0.018
cg13108181	+	ZNF141	0.018
cg06465926	+	PPP2R3A	0.018
cg14645650	+	RUNX3	0.018
cg08766149	+	GZMB	0.017
cg13002939	-	PDGFRA	0.017
cg01899253	+	FLT1	0.017
cg19007731	+	RUNX1T1	0.017
cg17872757	-	FLI1	0.017
cg10689889	+	MAF	0.017
cg14182690	-	RUNX3	0.017
cg21047206	+	PDE4DIP	0.017
cg19007602	-	SOCS2	0.017
cg19447496	+	RB1	0.017
cg16179125	-	CTSZ	0.017
cg09730361	-	MLLT3	0.017
cg07715894	+	RMI2	0.017
cg04455759	-	SDHD	0.017
cg24990612	+	PDGFB	0.017
cg20587968	+	UCN3	0.017
cg19125323	+	SRSF2	0.017
cg26609631	-	GSX1	0.016
cg21256649	+	PRKAR1A	0.016
cg19740375	+	SCN5A	0.016
cg00672638	-	ARHGAP26	0.016
cg00830029	-	NRIP2	0.016
cg17384214	-	C6orf48	0.016
cg02091100	-	GUCA1A	0.016
cg16716983	+	DRP2	0.016
cg09970593	+	OPRD1	0.016
cg12434587	+	MGMT	0.016
cg10065825	-	CDH11	0.016
cg21492378	-	CNTRL	0.016
cg01184449	-	EML4	0.016
cg04780454	-	SERPINF2	0.016
cg04794887	-	LETM1	0.016
cg15171237	+	CASP3,CCDC111	0.016
cg15125424	-	SOCS2	0.016
cg25103286	+	PBRM1	0.016
cg15792688	+	ZNF718	0.016
cg06497752	+	COL9A3	0.016
cg15020645	-	APC	0.016
cg24697682	-	SLC25A4	0.016
cg07731916	+	IRF2	0.016
cg06043190	-	EML4	0.016
cg24745738	-	EDNRB	0.015
cg01228636	+	PTEN	0.015
cg25983380	+	GNAS	0.015
cg09176853	+	FOXO4	0.015
cg24679082	-	ETV4	0.015
cg02620470	-	EXT2	0.015
cg22885821	+	GNAS	0.015
cg22968727	-	RPL11	0.015
cg14588638	-	EWSR1	0.015
cg16256504	-	WNT6	0.015
cg05726109	+	2013-09-05	0.015
cg18368125	-	TMED6	0.015
cg18894878	+	MAEL	0.015
cg19616230	-	SLC34A2	0.015
cg15021292	-	PIK3R1	0.015
cg14535518	-	MAG	0.015
cg10883303	+	HOXA13	0.015
cg26179948	-	JAZF1	0.015
cg14337900	-	MYH9	0.015
cg16041611	-	SRF	0.015
cg06590610	+	IKZF1	0.015
cg15169162	+	PRPH2	0.015
cg21284880	+	LHFP	0.015
cg07526021	+	MSH3	0.015
cg15334028	+	DNM2	0.015
cg13461622	+	RUNX3	0.015
cg14323109	-	KDR	0.015
cg10663973	+	MRFAP1	0.015
cg07888234	-	TNFRSF11A	0.015
cg06385087	+	CTSZ	0.015
cg01428678	+	GPHN	0.015
cg12717203	+	ZNF718	0.015
cg19839588	-	TRERF1	0.015
cg08250444	+	EFNA1	0.014
cg20259534	-	BUB1B	0.014
cg05912121	-	TH	0.014
cg18394848	-	KRAS	0.014
cg08299045	-	MRPL55	0.014
cg26940725	-	RPL21	0.014
cg13351698	+	HNRNPA2B1	0.014
cg01240931	-	APC	0.014
cg10539507	+	NKX6-1	0.014
cg26848126	+	CYSLTR1	0.014
cg20377955	-	SP8	0.014
cg10501128	-	FLT1	0.014
cg17936488	+	FAM78A	0.014
cg03854071	-	NDUFA13	0.014
cg05751148	+	PTPRCAP	0.014
cg24936630	+	DDX10	0.014
cg20537325	-	MGMT	0.014
cg09875273	-	ERBB2	0.014
cg04244987	+	NCKIPSD	0.014
cg16378421	-	ABCC5	0.014
cg08359956	+	TMEM176A	0.014
cg27323780	+	MTIF3	0.014
cg11695601	-	CHN1	0.014
cg02956093	-	AKT1	0.014
cg27413508	+	COX4I2	0.014
cg13588354	-	MC3R	0.014
cg18702197	-	HOXD3	0.014
cg17966192	+	SULT1C4	0.014
cg11600161	+	TBC1D10C	0.014
cg07271264	+	MYOD1	0.014
cg02762689	+	GUCA1B	0.014
cg02613803	-	TMPRSS2	0.014
cg19807685	-	HSD17B2	0.014
cg24101359	+	GNMT	0.014
cg18412984	+	HSP90AA1	0.014
cg24783979	+	2013-09-05	0.014
cg12727795	+	PDGFRB	0.014
cg08223235	-	BCL2	0.014
cg16873863	+	SLC22A18AS	0.014
cg17950095	-	HOXA11	0.014
cg24124789	+	IARS2	0.014
cg06388544	-	RHD	0.014
cg11262815	+	CACNA1G	0.014
cg05912121	+	TH	0.014
cg04473030	-	MGMT	0.014
cg25101936	-	ZBTB16	0.013
cg00983520	+	CPT1B	0.013
cg03199651	+	MSX1	0.013
cg14191360	-	MET	0.013
cg09837361	-	GMEB1	0.013
cg25178645	+	RUNX3	0.013
cg08528984	-	PRDM16	0.013
cg02245378	-	PAX3	0.013
cg07652213	-	MSH6	0.013
cg24946133	-	JUN	0.013
cg09936561	+	DRD5	0.013
cg19241311	-	DEFB123	0.013
cg10990993	+	MLH1	0.013
cg10299667	-	SLC25A10	0.013
cg11443787	-	MLLT10	0.013
cg14455307	+	BCL2	0.013
cg06646021	-	RAB4A	0.013
cg08097657	+	SEMA3B	0.013
cg19839588	+	TRERF1	0.013
cg23738770	+	NFKB2	0.013
cg13998293	-	TRIM63	0.013
cg05010967	-	SPATS1	0.013
cg02551396	-	JPH2	0.013
cg21114485	+	UFSP2	0.013
cg22792432	-	ROCK1	0.013
cg21229859	+	MYEF2	0.013
cg01632825	+	CLTCL1	0.013
cg17002259	+	MLLT11	0.013
cg15206330	-	TP53	0.013
cg13180809	-	HPS1	0.013
cg05067286	-	TMEM45B	0.013
cg20253700	-	TSC2	0.013
cg07477160	-	NDRG1	0.013
cg21166999	+	ROS1	0.013
cg21680178	+	GPATCH3	0.013
cg25697314	+	IL26	0.013
cg03085377	-	RB1	0.013
cg17740399	-	PDX1	0.013
cg01280080	+	ATIC	0.013
cg23337382	-	GPR125	0.012
cg13656360	-	MLL	0.012
cg24115627	+	HSD3B7	0.012
cg04488758	-	USP44	0.012
cg11254522	+	FGR	0.012
cg11498156	+	TLX1	0.012
cg01856985	+	ZNF384	0.012
cg04912050	-	IDUA,SLC26A1	0.012
cg10985987	-	CDIPT	0.012
cg00688421	-	RAP1GDS1	0.012
cg13650689	+	TFPT	0.012
cg12504957	+	MDM2	0.012
cg19532954	+	ID3	0.012
cg05942574	+	CACNA1G	0.012
cg17605084	+	NCKAP1L	0.012
cg18776764	+	BCL6	0.012
cg27261136	-	ARL8A	0.012
cg23087130	-	ABI1	0.012
cg13450057	-	POLN	0.012
cg03154513	-	ID1	0.012
cg19216839	-	FANCA	0.012
cg01366419	+	WBSCR17	0.012
cg00514895	+	CPZ	0.012
cg06220235	+	SOCS1	0.012
cg13414044	+	HOOK3	0.012
cg24332422	-	APC	0.012
cg01882179	-	SOCS2	0.012
cg22198425	-	TCEB3	0.012
cg09889850	-	EAPP	0.012
cg17639290	+	SDHD	0.012
cg05856931	+	MSI2	0.012
cg25637824	-	TMEM48	0.012
cg11667754	-	CDH1	0.012
cg06600412	+	MLF1IP	0.012
cg15792688	-	ZNF718	0.012
cg02279071	-	MLH1	0.011
cg13804316	-	XKR8	0.011
cg24442290	-	C20orf111	0.011
cg11378686	+	ZNF318	0.011
cg03371306	+	FBXW7	0.011
cg12741420	-	IRF4	0.011
cg03860890	+	EGFR	0.011
cg11542231	+	RPA2	0.011
cg04569804	-	PDGFRB	0.011
cg12473775	-	RHOD	0.011
cg25720804	-	TLX3	0.011
cg17803089	+	FANCE	0.011
cg11964474	-	BRCA1	0.011
cg18384097	+	PTPN7	0.011
cg00318865	-	ACVR1B	0.011
cg06882877	-	PAQR6	0.011
cg27377213	-	PPP1R16B	0.011
cg11768886	-	STK32B	0.011
cg04632671	+	PPARG	0.011
cg14851685	-	CYP4F22	0.011
cg18793806	+	ZNF514	0.011
cg16698623	-	MGMT	0.011
cg15576233	-	HEY1	0.011
cg16896647	+	SYK	0.011
cg24178740	+	FEV	0.011
cg23799313	-	PAQR7	0.011
cg06449653	-	HNRNPR	0.011
cg26350286	+	ESRP1	0.011
cg00875272	-	TAL1	0.011
cg03293770	+	SDHAF2	0.011
cg09548179	-	AMDHD2	0.011
cg24840099	-	MSX1	0.011
cg07076342	-	KLHDC3,MEA1	0.011
cg18555440	+	MYOD1	0.011
cg21187265	-	SEPN1	0.011
cg19464016	-	PRDM1	0.011
cg11625946	+	LRIG3	0.011
cg23006204	-	DPM2	0.011
cg27504991	+	CUL7,MRPL2	0.011
cg04912050	+	IDUA,SLC26A1	0.011
cg16519321	-	MYOD1	0.011
cg20088964	+	HMGA2	0.01
cg22215728	+	FHIT	0.01
cg26205131	+	SLC6A3	0.01
cg25101936	+	ZBTB16	0.01
cg24649641	+	ERBB2	0.01
cg20427865	-	CX3CL1	0.01
cg07123069	-	HOXC11	0.01
cg16452396	+	PHF6	0.01
cg21629895	+	DNMT3A	0.01
cg13424446	-	GGTLC1	0.01
cg18433086	+	ABL2	0.01
cg01228636	-	PTEN	0.01
cg07123069	+	HOXC11	0.01
cg19485804	+	NGEF	0.01
cg04544154	-	ELF4	0.01
cg13514129	-	MACF1	0.01
cg22395192	-	FAM46B	0.01
cg22153873	-	BCL11A	0.01
cg10450322	-	CDKN2C	0.01
cg20436912	-	SEC14L4	0.01
cg22979433	-	CKMT2	0.01
cg21365602	+	GBP4	0.01
cg17055959	-	RB1	0.01
cg16970232	+	APC	0.01
cg12855851	+	PGC	0.01
cg03548857	+	FFAR2	0.01
cg01993576	+	SLC29A1	0.01
cg14127336	-	TCL1A	0.01
cg16890093	+	PSMB8	0.01
cg02049180	+	NTRK1	0.01
cg03136712	+	DND1	0.01
cg11329235	-	SRRM1	0.01
cg24105933	+	HTRA3	0.01
cg22215728	-	FHIT	0.01
cg02946850	+	GRM8	0.01
cg11724759	+	RPE65	0.01
cg23832061	-	SMPD2	0.01
cg06211616	+	SLC22A18AS	0.01
cg03100146	-	SH3BGRL3	0.01
cg00522034	+	CBLB	0.01
cg12069309	+	SEMA3B	0.01
cg20743744	-	CTBP1	0.01
cg18321354	+	CARD11	0.009
cg10763288	-	DHCR7	0.009
cg08002996	-	SOCS2	0.009
cg02613803	+	TMPRSS2	0.009
cg15503799	-	PRCC	0.009
cg22709192	+	HOXC11	0.009
cg08147886	+	ACSL3	0.009
cg03562120	+	WISP2	0.009
cg21836062	+	DMD	0.009
cg03079681	+	CDKN2A	0.009
cg00318865	+	ACVR1B	0.009
cg04312209	-	IL7R	0.009
cg20125091	-	GFI1	0.009
cg26301908	-	SOCS1	0.009
cg01107741	+	CANT1	0.009
cg23299127	+	MAP3K6	0.009
cg19680672	-	MGMT	0.009
cg16041611	+	SRF	0.009
cg06973652	-	BRCA1	0.009
cg11455040	+	SLC45A3	0.009
cg16112050	-	ENOSF1	0.009
cg26406994	-	RAP1GDS1	0.009
cg10708905	-	LRIG3	0.009
cg05073035	+	ZIC1	0.009
cg05114625	+	CDC27	0.009
cg16465769	-	SLC22A7	0.009
cg19717150	+	HNF4A	0.009
cg20023578	+	TCF7L2	0.009
cg25395108	+	FGFR1OP	0.009
cg20622019	-	ADA	0.009
cg06587969	+	TP53	0.009
cg26344532	-	PDX1	0.009
cg06577005	-	DHDDS	0.009
cg16986494	+	FHIT	0.009
cg06827976	+	FGR	0.009
cg02525756	+	RAB42	0.009
cg25181284	-	GPD1	0.009
cg14191360	+	MET	0.009
cg01355739	-	GNAS	0.009
cg15166089	+	CD164L2	0.009
cg03843978	-	MSX1	0.009
cg21988465	-	GNAS	0.009
cg17950095	+	HOXA11	0.009
cg20482364	-	NACA	0.009
cg17653969	-	RAB4A	0.008
cg13097407	-	CRIP3	0.008
cg07638871	+	MIER3	0.008
cg16970232	-	APC	0.008
cg04884908	-	CYP26B1	0.008
cg08411435	-	PPP1R1B	0.008
cg19096034	-	LRPAP1	0.008
cg13991233	+	GAS7	0.008
cg19836199	+	RUNX1	0.008
cg22477592	+	ATM	0.008
cg20117778	+	TAF12	0.008
cg11662098	-	GOPC	0.008
cg26471020	-	MOSPD3	0.008
cg08789630	-	KAT6B	0.008
cg09009042	+	PPP1R8	0.008
cg20247600	+	NFE2L2	0.008
cg07849904	+	MN1	0.008
cg02735133	-	PALB2	0.008
cg05492605	+	PPP1R8	0.008
cg21526212	-	PTCH1	0.008
cg24607398	-	MLH1	0.008
cg25697314	-	IL26	0.008
cg10978355	-	CKMT2	0.008
cg26793710	+	CDC73	0.008
cg23575320	-	FLVCR2	0.008
cg07054526	-	BRCA1	0.008
cg15582789	-	SLC35D2	0.008
cg09189428	+	PATZ1	0.008
cg24719601	+	PHOX2B	0.008
cg22479947	+	CARS	0.008
cg15931943	+	FHIT	0.008
cg24322623	+	MYOD1	0.008
cg13263114	-	ERBB2	0.008
cg03543593	+	TNXB	0.008
cg12477119	+	CDK12	0.008
cg25563456	-	WT1	0.008
cg09503974	-	RARRES1	0.008
cg05010967	+	SPATS1	0.008
cg02533173	+	BRD4	0.008
cg18666238	+	FUBP1	0.008
cg03214697	-	SEC14L4	0.008
cg17397420	-	MS4A10	0.008
cg25983380	-	GNAS	0.008
cg13759778	+	NF1	0.008
cg03822011	-	FANCF	0.008
cg24800887	-	FANCA	0.008
cg14963371	-	GPR3	0.008
cg16994506	-	CCND2	0.008
cg00171126	+	WRB	0.008
cg04717045	+	CCND1	0.008
cg17692403	+	R3HDML	0.008
cg23696834	-	GNMT	0.008
cg06952117	-	NAB1	0.008
cg18321354	-	CARD11	0.008
cg01081263	-	SCUBE2	0.008
cg15974053	-	HSD17B14	0.008
cg09965258	+	NFIB	0.008
cg22568540	-	A1BG	0.008
cg13335112	+	ABHD12B	0.008
cg10216105	-	TTL	0.007
cg24105933	-	HTRA3	0.007
cg04504095	+	FOXC1	0.007
cg01785568	-	MSX1	0.007
cg14822966	+	SLBP	0.007
cg13998293	+	TRIM63	0.007
cg20481343	-	MAP7	0.007
cg05726109	-	2013-09-05	0.007
cg22970435	-	SPATS1	0.007
cg22333016	-	FIP1L1	0.007
cg16802152	+	CDKN2AIP	0.007
cg13083810	+	POU5F1	0.007
cg22341104	-	GFI1	0.007
cg19928450	+	HOXC12	0.007
cg08141873	-	HRAS	0.007
cg16802152	-	CDKN2AIP	0.007
cg02862153	-	CUX1	0.007
cg07964539	-	BYSL,MED20	0.007
cg09837361	+	GMEB1	0.007
cg08924430	-	TET2	0.007
cg25059899	+	BCL2	0.007
cg06777274	+	ME2	0.007
cg15270950	+	TGFBR2	0.007
cg23246978	+	GPC6	0.007
cg12072001	+	SPON2	0.007
cg11579069	-	MYB	0.007
cg15696627	+	MSX1	0.007
cg25060573	-	CCND1	0.007
cg14456683	-	ZIC1	0.007
cg10299667	+	SLC25A10	0.007
cg14333454	+	SFN	0.007
cg20760063	+	BRCA1	0.007
cg05822532	+	ELN	0.007
cg02794695	+	SLA	0.007
cg16625216	+	TMEM175,GAK	0.007
cg24908499	+	DLK2	0.007
cg15997411	+	JAK1	0.007
cg20311501	+	APC	0.007
cg16148454	-	TMED6	0.007
cg01519742	+	JAKMIP1	0.007
cg20291674	-	EZR	0.007
cg03813215	-	BCL2	0.007
cg11801011	-	SHANK1	0.007
cg04915566	+	RUNX1	0.007
cg16792800	-	GPC6	0.007
cg20345978	+	HMGN2	0.007
cg01623438	+	CTSZ	0.007
cg16597172	-	MYCN	0.007
cg19979773	+	FCN3	0.007
cg22889570	+	ZNF596	0.007
cg24117442	-	SOCS2	0.007
cg08123074	-	PHACTR4	0.007
cg00117172	+	RUNX3	0.007
cg14167596	+	MSX1	0.007
cg07399355	+	MUC1	0.007
cg15348640	+	MYD88	0.007
cg08101172	-	PSIP1	0.007
cg27650434	-	MYCL1	0.007
cg13325666	-	MLLT4	0.007
cg02823866	+	CD274	0.007
cg20849549	-	PTEN	0.007
cg22289837	+	CA3	0.007
cg22722822	+	CHIC2	0.007
cg01240931	+	APC	0.007
cg24659201	-	GPR39	0.007
cg10250107	-	AFAP1	0.007
cg07177755	-	ERCC5	0.006
cg12592463	+	C1orf63	0.006
cg18568653	+	SERGEF	0.006
cg03964111	+	TMEM176A	0.006
cg00532890	+	PBX1	0.006
cg08147886	-	ACSL3	0.006
cg25299676	-	MET	0.006
cg19744952	-	CIC	0.006
cg13560436	+	MIER3	0.006
cg02641560	+	RCAN3	0.006
cg22956956	+	TFRC	0.006
cg13804316	+	XKR8	0.006
cg03231024	+	EFNA1	0.006
cg15931943	-	FHIT	0.006
cg19186356	+	ALDH2	0.006
cg23499956	-	S100A16	0.006
cg22004151	-	PPP2R5D	0.006
cg03764506	-	ESRRA	0.006
cg26267310	-	PLEKHA4,HSD17B14	0.006
cg02850329	+	RCAN3	0.006
cg01031251	+	RPS6KA1	0.006
cg05949660	-	MICAL1	0.006
cg21459867	-	IDUA,SLC26A1	0.006
cg09721659	-	TSHR	0.006
cg04794887	+	LETM1	0.006
cg26738080	-	TNNC1	0.006
cg20587394	-	HOXC13	0.006
cg09835085	-	KCNE4	0.006
cg23640701	-	ACVRL1	0.006
cg02719245	-	DICER1	0.006
cg23723933	+	AKAP9	0.006
cg06279414	+	TRIP11	0.006
cg22223602	-	CBL	0.006
cg07957491	-	UCK1	0.006
cg05130485	-	CASP8	0.006
cg07060572	+	MAML2	0.006
cg08993267	+	BRCA1	0.006
cg19564367	-	AFAP1	0.006
cg15662251	-	PAQR7	0.006
cg19109050	+	OBSCN	0.006
cg07638871	-	MIER3	0.006
cg07359545	+	2013-09-05	0.006
cg20088964	-	HMGA2	0.006
cg16545079	+	PER1	0.006
cg27388462	-	POU5F1	0.006
cg04648440	-	BRD3	0.006
cg19258882	-	ERBB3	0.006
cg08820801	+	FBXO17	0.006
cg11042320	-	PDGFRB	0.006
cg14887509	+	WASF2	0.006
cg15791248	+	FGFR1	0.006
cg05801648	-	SYK	0.006
cg03278643	+	EVC2	0.006
cg02144298	+	CEBPA	0.006
cg00953256	+	CCND1	0.006
cg08493463	+	ENPP6	0.006
cg06665984	-	TRIP11	0.006
cg15619125	+	MAMDC4	0.006
cg21047206	-	PDE4DIP	0.006
cg24840099	+	MSX1	0.006
cg17078393	+	LCK	0.006
cg22760576	-	EYA3	0.006
cg05078019	-	PDE6B	0.006
cg02004156	+	TFE3	0.006
cg14892066	+	DCTD	0.006
cg02060698	+	FOXO3	0.006
cg07175883	-	HOXD13	0.006
cg01612158	-	FCRL4	0.006
cg24043307	+	ATF1	0.006
cg23968383	-	ZNF572	0.006
cg02608019	-	SYK	0.006
cg24408817	+	CCNL1	0.006
cg13801381	-	CCND2	0.006
cg11330108	+	BCL2	0.006
cg07934026	-	ZNF721	0.006
cg06183267	-	AFF3	0.006
cg00584022	-	KRAS	0.006
cg25554036	-	WFS1	0.006
cg04658354	+	BRCA1	0.006
cg15652212	-	TMEM139	0.006
cg12249575	+	NKX2-1	0.006
cg07080946	+	LUC7L	0.005
cg21743649	-	NUP98	0.005
cg13802966	-	CASP1	0.005
cg06862062	+	ACOX3	0.005
cg10989517	-	SERGEF	0.005
cg14099017	+	MAP2K4	0.005
cg11701148	+	MYOM2	0.005
cg25720804	+	TLX3	0.005
cg12806381	+	PIGV	0.005
cg12312863	-	AMDHD2	0.005
cg07841014	-	REG1B	0.005
cg14914982	-	CCND2	0.005
cg09437522	-	GNAS	0.005
cg18946802	+	XPC	0.005
cg01172735	+	SESN2	0.005
cg06207804	-	ARTN	0.005
cg07536847	-	PAX7	0.005
cg14681767	-	ARHGEF10	0.005
cg22774472	-	COL5A2	0.005
cg24019564	-	RUNX3	0.005
cg24014661	+	TCTE1	0.005
cg09891761	-	F5	0.005
cg05044994	+	LPP	0.005
cg06282059	+	UBE2E1	0.005
cg05091653	-	SP100	0.005
cg14892066	-	DCTD	0.005
cg20373326	-	HSD17B2	0.005
cg02723372	+	RUNX3	0.005
cg25083781	-	HM13	0.005
cg27388462	+	POU5F1	0.005
cg03764506	+	ESRRA	0.005
cg25194415	+	KIAA0232	0.005
cg22543648	+	GATA1	0.005
cg23679724	-	CTSZ	0.005
cg17692403	-	R3HDML	0.005
cg25500444	+	CCDC81	0.005
cg06777274	-	ME2	0.005
cg07054526	+	BRCA1	0.005
cg15076659	+	SLC9A1	0.005
cg01424107	-	CDX2	0.005
cg25341653	-	ELMO3	0.005
cg01476044	+	MGAM	0.005
cg14228238	+	MECOM	0.005
cg19848683	-	MECOM	0.005
cg09581098	+	2013-09-06	0.005
cg17257175	+	MUC1	0.005
cg06490988	+	GATA2	0.005
cg04495969	-	FBXO11	0.005
cg02400248	-	CDKN2B	0.005
cg02374486	+	PRF1	0.005
cg13301003	-	WT1	0.005
cg04180460	+	CTNNB1	0.005
cg17397420	+	MS4A10	0.005
cg01888601	-	AGBL2	0.005
cg01738359	+	RB1	0.005
cg19439331	+	TET1	0.005
cg01687051	-	LUC7L	0.005
cg19105504	+	MS4A15	0.005
cg14973995	+	MFSD10	0.005
cg19464016	+	PRDM1	0.005
cg17724365	-	NBN	0.005
cg25482967	-	MRPS10	0.005
cg12379145	+	PRDM2	0.005
cg13083810	-	POU5F1	0.005
cg06974755	-	RALGDS	0.005
cg13759778	-	NF1	0.005
cg25322008	+	OR51E2	0.005
cg10100220	-	LNX2	0.005
cg05822532	-	ELN	0.005
cg22024657	-	SLC13A1	0.005
cg19296958	-	RB1	0.005
cg11279021	-	ETV1	0.005
cg21229859	-	MYEF2	0.005
cg18971054	+	MGAM	0.005
cg26152597	-	ZBTB20	0.005
cg13282837	-	TCL1A	0.005
cg23131007	+	TCF12	0.005
cg02044879	-	PLA2G12B	0.005
cg17740645	-	GRB7	0.005
cg17724365	+	NBN	0.005
cg24796403	+	FHIT	0.005
cg25083781	+	HM13	0.005
cg17384214	+	C6orf48	0.005
cg13488557	+	C1orf63	0.005
cg18384097	-	PTPN7	0.005
cg06816161	+	EZH2	0.005
cg21492378	+	CNTRL	0.005
cg17776353	-	BMPR1A	0.005
cg24580056	-	MGMT	0.005
cg16666115	+	MRPS18A	0.004
cg03029145	+	SMAD2	0.004
cg03950669	+	SDHD	0.004
cg03743584	-	PRAP1	0.004
cg23696834	+	GNMT	0.004
cg10189695	+	GPR78	0.004
cg15547662	-	PAFAH2	0.004
cg15392792	+	DNM2	0.004
cg00836605	-	JAZF1	0.004
cg16501028	-	WT1	0.004
cg00834958	+	TSC22D4	0.004
cg24322623	-	MYOD1	0.004
cg14269477	-	TRPV5	0.004
cg17391877	-	PGC	0.004
cg07387199	-	DDX5	0.004
cg03847636	+	GRPEL1	0.004
cg12840719	-	CDKN2A	0.004
cg25194415	-	KIAA0232	0.004
cg09414535	+	GRIP1	0.004
cg19007731	-	RUNX1T1	0.004
cg16749930	+	IL18BP	0.004
cg16092956	+	ACSL1	0.004
cg21307628	+	CCDC80	0.004
cg14039952	+	NPM1	0.004
cg25510610	+	WHSC1L1	0.004
cg00672638	+	ARHGAP26	0.004
cg10315128	+	SMAD4	0.004
cg05942574	-	CACNA1G	0.004
cg05697231	+	PML	0.004
cg24580782	+	NR0B2	0.004
cg20880234	-	ZMYM2	0.004
cg04478795	+	SMO	0.004
cg04021421	+	FANCC	0.004
cg06711560	+	MAMDC4	0.004
cg05589246	+	HOXC12	0.004
cg11816577	+	YWHAE	0.004
cg02804166	-	PHF6	0.004
cg26989531	-	CCND2	0.004
cg04452095	+	2013-09-09	0.004
cg07211259	-	PDCD1LG2	0.004
cg18579327	+	CREB1	0.004
cg16519321	+	MYOD1	0.004
cg16666115	-	MRPS18A	0.004
cg19109431	+	NFKBIE	0.004
cg21666217	-	TRIM33	0.004
cg05511752	+	MED12	0.004
cg00029826	+	CCNB1IP1	0.004
cg20536369	+	TIMM13	0.004
cg23377693	-	MAD2L1BP,GTPBP2	0.004
cg24577137	+	TPR	0.004
cg08806153	-	HOXD11	0.004
cg11579069	+	MYB	0.004
cg04432009	+	LYL1	0.004
cg03330678	-	2013-09-09	0.004
cg14489884	+	MRFAP1L1	0.004
cg16184930	+	DICER1	0.004
cg26350286	-	ESRP1	0.004
cg14527802	+	TNFAIP3	0.004
cg07536847	+	PAX7	0.004
cg21084260	-	APOD	0.004
cg02635407	+	SH3TC1	0.004
cg12459502	-	BCL2	0.004
cg08673615	-	HMGCL	0.004
cg26408937	-	DDB2	0.004
cg14303330	-	RPL22	0.004
cg08383063	-	RB1	0.004
cg10059959	+	PAX5	0.004
cg24747396	+	BAP1	0.004
cg10994379	-	CAPSL	0.004
cg20312687	+	DEFB118	0.004
cg26615830	+	MSX1	0.004
cg00273124	-	NHP2	0.004
cg03085377	+	RB1	0.004
cg03086857	-	EDNRB	0.004
cg24528523	+	SLC22A18AS	0.004
cg01355739	+	GNAS	0.004
cg16501028	+	WT1	0.004
cg25545088	+	ABCC10	0.004
cg18337803	+	CACNA1G	0.004
cg21680178	-	GPATCH3	0.004
cg07991621	+	SH3BP2	0.004
cg01305547	-	WHSC1	0.004
cg16515820	+	ZBTB20	0.004
cg17966192	-	SULT1C4	0.004
cg19025723	+	ATPIF1	0.004
cg12855851	-	PGC	0.004
cg22930187	-	ARTN	0.004
cg11554605	-	ASB4	0.004
cg03166779	-	ETV1	0.004
cg04312209	+	IL7R	0.004
cg03293770	-	SDHAF2	0.004
cg22975913	+	WT1	0.004
cg25973092	+	SESN2	0.004
cg07084161	+	NBN	0.004
cg04021421	-	FANCC	0.004
cg19408398	+	FIP1L1	0.004
cg07211259	+	PDCD1LG2	0.004
cg26521404	+	HOXA9	0.004
cg01525376	-	LCK	0.004
cg04717045	-	CCND1	0.004
cg13112511	-	PDE4D	0.004
cg09688763	+	VTI1A	0.004
cg25179291	+	FNBP1	0.004
cg07297906	+	GPC3	0.004
cg09721659	+	TSHR	0.004
cg03389133	-	SSTR3	0.004
cg25450806	+	PRDM2	0.004
cg25174591	-	DNAH9	0.004
cg02723533	-	CCND1	0.004
cg10394385	-	ERBB2	0.004
cg16896647	-	SYK	0.004
cg05697231	-	PML	0.004
cg09634469	+	SERPIND1	0.004
cg08548888	+	MYD88	0.004
cg00584022	+	KRAS	0.004
cg18034329	+	RABEP1	0.004
cg01800843	+	ATM	0.004
cg09598225	+	GNAS	0.004
cg11319389	+	TOX2	0.004
cg18694780	+	CXCR7	0.004
cg03231024	-	EFNA1	0.004
cg07410075	-	CCDC6	0.004
cg14161241	+	PLAGL1	0.003
cg06817917	+	BMPR1A	0.003
cg13671831	+	NF2	0.003
cg03437318	+	ERBB3	0.003
cg05868799	+	NCOA2	0.003
cg14009312	+	STK11	0.003
cg10065825	+	CDH11	0.003
cg24178740	-	FEV	0.003
cg22421699	+	SMPDL3B	0.003
cg19514469	-	ELMO3	0.003
cg26385222	-	TMEM176A	0.003
cg17872757	+	FLI1	0.003
cg14203179	+	GNAS	0.003
cg13755070	+	FLI1	0.003
cg14269477	+	TRPV5	0.003
cg10763059	+	PTPN12	0.003
cg21505886	+	TMEM129,TACC3	0.003
cg20887241	+	HTR1D	0.003
cg05222924	-	WT1	0.003
cg18277508	+	SLC39A8	0.003
cg13991233	-	GAS7	0.003
cg06339706	-	PLEKHA4	0.003
cg27269921	-	MN1	0.003
cg24751129	-	GNMT	0.003
cg26793710	-	CDC73	0.003
cg03548857	-	FFAR2	0.003
cg13641903	-	WT1	0.003
cg22510412	-	NNAT	0.003
cg24719601	-	PHOX2B	0.003
cg14009312	-	STK11	0.003
cg20311501	-	APC	0.003
cg01693350	+	WT1	0.003
cg06189133	-	INSL3	0.003
cg22973042	+	AKT2	0.003
cg00500400	-	EP300	0.003
cg24612772	+	EXT2	0.003
cg16092956	-	ACSL1	0.003
cg09424925	+	RAD51B	0.003
cg06611744	+	RASL11A	0.003
cg17197538	+	KRAS	0.003
cg22580372	-	TMEM177	0.003
cg09875273	+	ERBB2	0.003
cg25021247	-	AMT	0.003
cg12406417	+	BCR	0.003
cg08366126	-	FUCA1	0.003
cg00903375	-	SBDS	0.003
cg10240853	+	MOSPD3	0.003
cg21836062	-	DMD	0.003
cg16716983	-	DRP2	0.003
cg17416608	+	ERC1	0.003
cg27027803	-	GNAS	0.003
cg20023578	-	TCF7L2	0.003
cg24908499	-	DLK2	0.003
cg17703554	-	DCAF4L2	0.003
cg18117847	+	IKZF1	0.003
cg04757093	+	RUNX3	0.003
cg11443787	+	MLLT10	0.003
cg25371560	-	MED18	0.003
cg14541939	+	RNF113A	0.003
cg20161179	+	MSX1	0.003
cg10203523	-	MRFAP1L1	0.003
cg22510412	+	NNAT	0.003
cg02533173	-	BRD4	0.003
cg19524009	+	NEK3	0.003
cg24871743	+	DIRAS3	0.003
cg22722822	-	CHIC2	0.003
cg25201363	+	LRPAP1	0.003
cg21019522	+	SLC22A18AS	0.003
cg10189695	-	GPR78	0.003
cg07518362	-	NOTCH2	0.003
cg22734085	+	WWC2	0.003
cg18436172	-	PTCH1	0.003
cg08223235	+	BCL2	0.003
cg05450995	-	BCL7A	0.003
cg19616230	+	SLC34A2	0.003
cg01803238	+	BCL2	0.003
cg15042806	-	PALB2	0.003
cg09597496	+	TNNC1	0.003
cg07215749	+	SOCS2	0.003
cg04936062	+	THRAP3	0.003
cg23989635	-	CDH1	0.003
cg21395782	+	NDUFA13	0.003
cg04375683	+	PPP2R1A	0.003
cg09788866	+	ERCC3	0.003
cg26471020	+	MOSPD3	0.003
cg16378421	+	ABCC5	0.003
cg27413508	-	COX4I2	0.003
cg22171829	-	PDK4	0.003
cg13477510	-	2013-09-05	0.003
cg02946850	-	GRM8	0.003
cg00072216	-	MXD4	0.003
cg18888403	+	HMGCL	0.003
cg24235037	-	PLA2R1	0.003
cg25692621	-	ASB4	0.003
cg16465769	+	SLC22A7	0.003
cg10501128	+	FLT1	0.003
cg09748975	+	MSX1	0.003
cg05558390	+	GNAS	0.003
cg17400229	-	U2AF1	0.003
cg06611744	-	RASL11A	0.003
cg04037732	-	NLGN3	0.003
cg10784067	-	ERCC4	0.003
cg12266049	-	CCND1	0.003
cg19133618	+	CDKN2B	0.003
cg27207274	-	MYC	0.003
cg05436231	-	CD164L2	0.003
cg03634234	-	MLL3	0.003
cg12205230	+	TPM3	0.003
cg10990993	-	MLH1	0.003
cg17002259	-	MLLT11	0.003
cg12120741	+	EDNRB	0.003
cg15662251	+	PAQR7	0.003
cg15836660	-	EDNRB	0.003
cg10978355	+	CKMT2	0.003
cg06539449	+	CCND1	0.003
cg02381948	+	MGMT	0.003
cg13243219	-	MECOM	0.003
cg20259534	+	BUB1B	0.003
cg08493463	-	ENPP6	0.003
cg26232187	+	NTRK3	0.003
cg18666238	-	FUBP1	0.003
cg26847490	-	ASB4	0.003
cg26727372	-	ME2	0.003
cg22792432	+	ROCK1	0.003
cg22979433	+	CKMT2	0.003
cg26245202	-	ELK4	0.003
cg05449414	+	ZNF721	0.003
cg09449490	+	ROCK1	0.003
cg08228917	+	LHFP	0.003
cg19448829	+	UBR2	0.003
cg05558390	-	GNAS	0.003
cg24745738	+	EDNRB	0.003
cg10100220	+	LNX2	0.003
cg05607127	+	KCNG3	0.003
cg23323711	-	RPL22	0.003
cg18766847	-	ACMSD	0.003
cg15020645	+	APC	0.003
cg16352283	-	FAM46B	0.003
cg13174197	+	PBRM1	0.003
cg25746138	+	MLL2	0.003
cg07545925	-	CD3D	0.003
cg07845392	-	SLC25A10	0.003
cg11778001	-	NAB1	0.003
cg15843217	-	PCGF3	0.003
cg27288777	-	SUZ12	0.003
cg25563456	+	WT1	0.003
cg11542231	-	RPA2	0.002
cg24990612	-	PDGFB	0.002
cg27583030	+	SLC25A4	0.002
cg09065199	+	ASXL1	0.002
cg00146096	-	FANCF	0.002
cg15760943	-	ETV5	0.002
cg22298088	-	NNAT	0.002
cg21505886	-	TMEM129,TACC3	0.002
cg03427564	+	EP300	0.002
cg01057962	+	BCL6	0.002
cg12954718	+	USP6	0.002
cg20966972	-	KAT6A	0.002
cg20042228	-	NOTCH1	0.002
cg00117172	-	RUNX3	0.002
cg26738080	+	TNNC1	0.002
cg12220493	-	NKX2-1	0.002
cg00875272	+	TAL1	0.002
cg13859541	+	TGFBR2	0.002
cg08697665	+	RARRES1	0.002
cg17826679	-	SLC44A2	0.002
cg08046471	-	CXCL11	0.002
cg18253802	+	MYB	0.002
cg00838150	+	MITF	0.002
cg06577005	+	DHDDS	0.002
cg10661591	+	TFG	0.002
cg22753768	-	BAP1	0.002
cg06444781	-	HNF1A	0.002
cg21693321	+	MED12	0.002
cg26521404	-	HOXA9	0.002
cg07689821	+	DAXX	0.002
cg03483654	+	DAK	0.002
cg23352695	+	NF1,EVI2A	0.002
cg09730361	+	MLLT3	0.002
cg17803089	-	FANCE	0.002
cg02620470	+	EXT2	0.002
cg11801011	+	SHANK1	0.002
cg13249256	-	MAEL	0.002
cg01366419	-	WBSCR17	0.002
cg09424308	-	CCDC96	0.002
cg13112511	+	PDE4D	0.002
cg20588069	-	MSX1	0.002
cg02123547	-	PIM1	0.002
cg10011623	-	GNAS	0.002
cg09437522	+	GNAS	0.002
cg14597908	-	GNAS	0.002
cg21367040	+	TMEM50A	0.002
cg17904786	-	GTF3A	0.002
cg10216105	+	TTL	0.002
cg05293216	-	FANCG	0.002
cg17880199	+	MYH11	0.002
cg14167596	-	MSX1	0.002
cg24035962	+	NCOA4	0.002
cg02788090	-	SOX9	0.002
cg25402049	-	PRDM2	0.002
cg01615704	-	MALL	0.002
cg23154002	+	PATZ1	0.002
cg06183267	+	AFF3	0.002
cg21132577	-	MYOM2	0.002
cg10347418	-	ZNF436	0.002
cg12753858	+	C15orf55	0.002
cg21273098	+	SMPD2	0.002
cg15447479	+	SMO	0.002
cg15096140	-	MYO1B	0.002
cg25942450	-	TLX3	0.002
cg15798530	-	TRPC3	0.002
cg11625946	-	LRIG3	0.002
cg02060988	-	LASP1	0.002
cg19837824	-	TSC2	0.002
cg23612220	+	TNFAIP8L2	0.002
cg02735133	+	PALB2	0.002
cg15071391	+	MTMR6	0.002
cg15096140	+	MYO1B	0.002
cg19928450	-	HOXC12	0.002
cg24392479	-	ASPSCR1	0.002
cg23323711	+	RPL22	0.002
cg07973390	+	CDKN2AIP	0.002
cg11498156	-	TLX1	0.002
cg27662379	+	RPN1	0.002
cg24607398	+	MLH1	0.002
cg19241311	+	DEFB123	0.002
cg18337803	-	CACNA1G	0.002
cg05932936	+	SERINC3	0.002
cg07114894	-	ZNF23	0.002
cg13240311	-	PKIG	0.002
cg18433380	+	NNAT	0.002
cg23087130	+	ABI1	0.002
cg13656360	+	MLL	0.002
cg18694780	-	CXCR7	0.002
cg08197201	-	ERC1	0.002
cg09424925	-	RAD51B	0.002
cg00651216	+	HSP90AB1	0.002
cg02131995	+	HAMP	0.002
cg20314325	-	CASC5	0.002
cg24210717	-	GPD1	0.002
cg10705251	+	ZNF683	0.002
cg14973995	-	MFSD10	0.002
cg17165284	+	DNM2	0.002
cg24577137	-	TPR	0.002
cg01261535	+	GLYR1	0.002
cg16873863	-	SLC22A18AS	0.002
cg24237576	-	DNASE1L2	0.002
cg16463460	-	WT1	0.002
cg02515725	+	PDLIM3	0.002
cg12426141	+	TCF12	0.002
cg15836660	+	EDNRB	0.002
cg16625216	-	TMEM175,GAK	0.002
cg20966972	+	KAT6A	0.002
cg09375488	-	ASB4	0.002
cg08056903	-	GPHN	0.002
cg22428102	+	WWC2	0.002
cg00029826	-	CCNB1IP1	0.002
cg08383063	+	RB1	0.002
cg20227766	-	IFI6	0.002
cg22232206	-	SRF	0.002
cg08573687	+	TH	0.002
cg26907889	+	NONO	0.002
cg00236832	+	RARA	0.002
cg04780454	+	SERPINF2	0.002
cg15787039	-	SCG5	0.002
cg06827976	-	FGR	0.002
cg23066879	-	BRAF	0.002
cg11920519	+	MAP1LC3A	0.002
cg03969997	-	WBSCR27	0.002
cg15755084	+	MSX1	0.002
cg07967643	-	FRS3,PRICKLE4	0.002
cg11254522	-	FGR	0.002
cg16035277	-	SLC22A18AS	0.002
cg15997411	-	JAK1	0.002
cg21625881	-	GNAS	0.002
cg04498739	+	PDK4	0.002
cg02257681	-	DDAH2	0.002
cg04925864	+	FAM65A	0.002
cg09889850	+	EAPP	0.002
cg07191600	-	TRERF1	0.002
cg08803144	+	ATIC	0.002
cg19325985	+	HOXD13	0.002
cg13431205	+	RB1	0.002
cg10552385	-	RB1	0.002
cg06810647	-	CRAMP1L	0.002
cg00725635	-	CDC73	0.002
cg18277754	-	ALK	0.002
cg25181284	+	GPD1	0.002
cg03086857	+	EDNRB	0.002
cg03861428	-	SDHB	0.002
cg02854288	-	FHIT	0.002
cg26989531	+	CCND2	0.002
cg26111030	+	ERBB2	0.002
cg04936062	-	THRAP3	0.002
cg00901766	+	MLLT1	0.002
cg13263114	+	ERBB2	0.002
cg00984602	+	SRF	0.002
cg16632715	-	HOXD11	0.002
[truncated: 784 more rows]

## Sheet: mRNA alone
Gene	Sign	Frequency
PDK4	+	0.969
CYP26B1	-	0.928
REEP5	+	0.85
CATSPER4	+	0.816
SLC22A11	-	0.808
ADRA2C	+	0.796
TH	+	0.777
ZNF570	+	0.717
DDIT3	+	0.692
RCN1	-	0.68
SDHC	+	0.67
SYK	-	0.656
SEMA3B	-	0.653
GATA2	-	0.64
TNFAIP3	-	0.632
TFRC	+	0.617
DDX5	-	0.61
S100P	-	0.604
TTN	-	0.603
OR51E2	+	0.596
DHCR7	+	0.585
NDRG1	+	0.585
FCER2	-	0.584
WRN	-	0.583
BIRC3	-	0.569
ANKRD9	-	0.567
SHANK1	+	0.546
EP300	-	0.538
GZMB	-	0.532
POLN	-	0.529
DLGAP2	+	0.527
HOOK3	+	0.497
GOPC	-	0.487
BTNL8	-	0.487
ENOSF1	-	0.483
CAPSL	-	0.481
SOX9	-	0.477
MGMT	-	0.47
SEC14L4	-	0.467
PTEN	-	0.455
CAMK2A	-	0.454
FEV	+	0.452
FCRL4	-	0.45
HIST1H4I	+	0.445
HIP1	+	0.443
ZNF18	-	0.436
FUT7	-	0.432
TIMM13	-	0.414
VTI1A	-	0.402
MAEL	-	0.401
MKL1	-	0.394
SLC25A10	-	0.386
CAPN11	-	0.383
DRP2	-	0.382
NAT8L	-	0.375
RUNX3	-	0.375
ARHGEF10	-	0.373
GPR3	-	0.368
PER1	+	0.364
MLF1IP	-	0.363
MLLT4	-	0.358
SRP19	+	0.353
C4orf6	+	0.349
CLTCL1	+	0.346
SCUBE2	+	0.341
KIT	+	0.34
AFF4	+	0.334
MGAM	+	0.33
GZMM	-	0.33
SLC22A7	+	0.329
SMPD2	-	0.327
GUCA1A	-	0.326
CCDC81	-	0.326
MALT1	-	0.323
RNF212	-	0.321
C15orf55	-	0.321
HMGA2	+	0.318
UBR2	+	0.312
FLT1	+	0.311
MED20	+	0.31
ZBTB20	-	0.307
SLC22A18AS	-	0.301
MLLT10	-	0.3
KIAA0020	-	0.299
GSR	-	0.299
PLA2R1	+	0.299
NUP98	+	0.298
KIR2DL4	-	0.298
NNAT	-	0.295
SLC35B2	+	0.293
IPO5	+	0.289
EGFR	+	0.288
VHL	-	0.288
ZNF331	-	0.286
ZMYM2	-	0.282
HOXD13	+	0.28
PLAG1	+	0.28
CLIC4	-	0.276
DPPA2	+	0.276
RCAN3	-	0.274
CCDC96	-	0.273
CES3	-	0.273
PKHD1	+	0.273
EXTL1	+	0.273
GUCA1B	+	0.273
HEYL	+	0.272
MS4A1	-	0.269
EXT2	+	0.268
PDZK1	+	0.265
SLC35D2	+	0.264
ACSL3	+	0.262
PCGF3	-	0.259
IQCK	-	0.259
FOXP4	+	0.257
GRIK3	+	0.256
MLF1	-	0.256
SLC34A2	+	0.253
PIK3CA	-	0.252
ZIC1	+	0.252
CXCL11	-	0.249
VEGFA	+	0.249
SRSF2	-	0.248
TMED6	+	0.247
SLC30A2	-	0.245
OLIG2	-	0.243
DMD	+	0.243
DIRAS3	+	0.241
CCNDBP1	-	0.239
SLC6A3	-	0.239
CPT1B	-	0.234
SUSD1	+	0.234
IFT88	-	0.233
C2orf44	+	0.232
EVC2	+	0.229
TMEM57	+	0.228
TUBB2B	+	0.228
C6orf48	+	0.226
MSLN	-	0.224
FGFR3	-	0.224
DAK	+	0.221
MIER3	+	0.221
C6orf25	-	0.221
IL18R1	-	0.22
HOXA13	-	0.22
CRYAA	+	0.217
ROS1	-	0.215
WHSC1L1	+	0.215
TSHR	-	0.213
NR1I3	-	0.212
CRIP3	-	0.211
ZNF596	-	0.21
COX4I2	+	0.21
MS4A5	-	0.208
NID1	+	0.208
FAM65A	+	0.207
ID1	-	0.207
RBP2	-	0.203
SOCS1	-	0.198
BRIP1	-	0.197
HSD17B2	+	0.194
MAN1C1	+	0.194
ERG	+	0.193
DHDDS	-	0.192
LNX2	+	0.192
SDC4	-	0.191
HOXD11	+	0.189
AKT2	-	0.187
HAMP	+	0.185
MN1	-	0.184
SMPDL3B	-	0.183
AGBL2	-	0.183
HSP90AB1	+	0.181
PSAPL1	+	0.18
BRAF	+	0.178
DNAH9	-	0.178
NKX2-1	-	0.177
MYOM2	+	0.176
C16orf54	-	0.175
MYCN	-	0.175
UCK1	+	0.173
PIGG	-	0.173
RAD51B	+	0.172
TRIM63	+	0.17
TRIM24	+	0.17
USP6	-	0.17
FOXC1	+	0.167
TRIM27	-	0.167
ZNF593	-	0.167
CTBP1	-	0.166
AHDC1	+	0.166
PMS2	+	0.165
GPR26	-	0.164
NPM1	+	0.164
MSH3	+	0.163
POU2AF1	-	0.163
DNAI1	-	0.162
CASP5	-	0.162
FABP1	+	0.161
GNMT	-	0.16
LMO1	+	0.159
CDC73	+	0.159
IL21R	-	0.158
TMEM177	+	0.156
FCN3	+	0.156
ABL1	+	0.155
EDAR	-	0.155
DRD5	+	0.154
ASPSCR1	-	0.153
ARL8A	+	0.152
PHF6	+	0.152
PAN3	+	0.15
ARHGAP25	-	0.15
NR4A3	-	0.15
NTRK1	-	0.149
S100A5	-	0.149
PTCRA	-	0.147
TBCC	+	0.146
AIM1L	-	0.146
MPL	+	0.145
SPO11	+	0.144
NFIB	+	0.144
FGFR1OP	-	0.143
ABCC5	-	0.142
MFSD7	+	0.141
A1BG	-	0.141
SEPN1	-	0.14
SLC16A7	-	0.14
UBE2E1	-	0.14
CECR6	-	0.14
SCN5A	+	0.14
NPDC1	-	0.139
KCTD12	-	0.139
ENPP6	+	0.138
PIGB	+	0.137
KLK2	+	0.137
ABL2	-	0.137
MYCL1	-	0.136
FHL2	+	0.136
E2F2	-	0.135
INSL3	-	0.135
SULT1C4	-	0.135
KLHL34	+	0.134
APOD	+	0.133
SBDS	+	0.132
NTRK3	-	0.131
WT1	+	0.131
CNR2	+	0.13
PTAFR	-	0.13
DEFB118	-	0.129
SSX2	+	0.129
SLC13A1	-	0.129
TTL	+	0.128
XPC	+	0.128
FUCA1	-	0.126
BARHL1	+	0.126
MAN2B2	-	0.126
GMEB1	-	0.125
SLC44A2	-	0.125
HOXD3	-	0.125
PIM1	-	0.124
THRAP3	+	0.124
LARP7	+	0.123
SULT2A1	-	0.123
PMS1	-	0.122
CATSPERB	-	0.122
RARRES1	-	0.122
SEC31A	+	0.122
CDKN2A	+	0.121
DPM2	+	0.121
GPR125	-	0.12
G0S2	+	0.12
JAZF1	-	0.12
PPP2R3A	+	0.119
TP53	+	0.119
BCL7A	+	0.118
PDLIM3	+	0.118
MAP2K4	-	0.117
FH	+	0.117
APC	-	0.117
ATIC	+	0.117
BCL3	-	0.117
SORCS2	-	0.115
GBP4	-	0.115
ZBTB16	-	0.115
HLF	+	0.114
SPATA12	-	0.114
TM4SF1	-	0.114
MSH6	-	0.114
CTNNB1	-	0.113
CCDC78	+	0.113
CLOCK	-	0.113
PHOX2B	+	0.112
JAK3	+	0.111
RB1	+	0.111
NCOA2	+	0.111
DAPP1	-	0.11
ACVR1B	+	0.11
KRAS	+	0.11
TFE3	-	0.109
MC3R	-	0.109
AQP1	+	0.109
TAL2	+	0.109
MUTYH	+	0.108
GRHL3	-	0.108
OBSCN	+	0.108
EIF4A2	+	0.108
SLC25A15	+	0.107
WDTC1	+	0.107
FRK	-	0.107
PRDM12	+	0.106
IARS2	+	0.106
CCDC110	-	0.104
GRB7	+	0.104
SFTA2	-	0.104
TFPT	+	0.103
ZNF384	-	0.103
FIP1L1	+	0.103
SMAD4	+	0.103
PRDM16	-	0.102
ADA	+	0.101
SLC9A1	+	0.101
PICALM	+	0.101
TCTE1	+	0.1
ATP6V0D2	+	0.1
CYP4F22	-	0.1
WBSCR17	+	0.099
DICER1	+	0.099
PAX7	-	0.099
CDK12	+	0.098
PIK3R1	+	0.098
HPS1	-	0.098
DNASE1L2	-	0.098
STX18	-	0.097
KCNE4	+	0.097
MXD4	-	0.097
LCP1	-	0.097
PTK7	-	0.097
SNX25	+	0.096
SORBS2	-	0.096
SOCS2	+	0.096
CARD8	-	0.095
ESRP1	+	0.095
ID3	-	0.095
NCOA1	-	0.094
RUNX1	-	0.094
CCND2	-	0.094
JAKMIP1	-	0.093
WRB	+	0.093
OMD	+	0.093
GMDS	+	0.093
CDKN2AIP	+	0.092
KDM6A	-	0.092
HOXC12	+	0.091
RAF1	-	0.091
FGFRL1	-	0.09
ACMSD	+	0.09
POLR2J	+	0.089
GCM1	-	0.089
LTV1	-	0.089
POLR1D	+	0.089
GRK4	-	0.088
RPE65	+	0.088
IFI6	-	0.088
ANPEP	+	0.088
C8orf42	-	0.087
AMDHD2	-	0.087
DEFB119	-	0.087
CDC5L	+	0.087
MED18	-	0.087
ACOX3	-	0.087
YTHDF2	+	0.087
POLR1C	+	0.086
UFSP2	-	0.086
DOK7	-	0.086
RPL21	+	0.086
RPL7L1	+	0.085
BRD3	+	0.085
ETV6	-	0.085
PKIG	-	0.085
CNPY3	+	0.085
PAX5	-	0.085
KAT6A	+	0.084
PEX6	+	0.084
GLIPR1L2	-	0.084
MTIF3	+	0.083
FBXO25	-	0.083
ICAM3	+	0.082
YIPF3	+	0.082
KCNG3	-	0.082
PPP1R16B	-	0.081
CYTL1	+	0.08
PSIP1	-	0.08
MSX1	+	0.079
PIP	-	0.079
WWTR1	+	0.078
F5	-	0.077
NLGN3	-	0.077
ZNF141	-	0.077
HSD3B7	+	0.077
SDHAF2	+	0.076
WWC2	+	0.076
ROCK1	+	0.076
SF3B1	+	0.076
FOXL2	-	0.075
PLEKHA4	+	0.075
JPH2	+	0.075
LASP1	+	0.075
IGSF11	+	0.075
GFPT1	+	0.074
ZDHHC11	-	0.074
AMT	+	0.074
U2AF1	+	0.074
DNMT3A	-	0.074
PPP1R1B	-	0.073
FZD3	-	0.072
TLX1	+	0.072
MEN1	+	0.072
C1orf172	-	0.072
SLC39A8	-	0.071
MAMDC4	+	0.071
SMARCB1	-	0.07
REG1B	-	0.07
ZFYVE28	-	0.07
ARID2	+	0.07
ATM	-	0.069
CRTC1	-	0.069
MAD2L1BP	+	0.069
ABHD12B	+	0.069
SP8	-	0.069
MYEF2	-	0.069
HSD17B14	-	0.069
AFAP1	-	0.069
TPM4	-	0.069
HOXC11	+	0.069
MUC1	-	0.068
XPO5	+	0.068
COX7C	+	0.067
GTSF1L	-	0.067
TFAP2E	-	0.067
SFN	-	0.067
ACVR2A	+	0.066
RHCE	-	0.066
PPP1R35	+	0.066
PDZRN4	-	0.066
TRAF1	-	0.066
SLC34A3	-	0.065
CARD11	+	0.065
SSTR3	+	0.065
DDX6	+	0.065
NHP2	-	0.065
AMPD1	-	0.064
PAX8	-	0.064
SPATS1	-	0.064
ASXL1	-	0.064
NF1	+	0.064
FANCC	+	0.064
SH3BGRL3	-	0.064
ME2	-	0.064
RNF113A	+	0.064
SYTL1	-	0.063
GPR21	+	0.063
TMPRSS2	+	0.063
CCND3	+	0.063
ECT2L	-	0.063
IL2	-	0.063
WBSCR27	-	0.063
COL9A3	-	0.063
FHIT	-	0.062
SLBP	-	0.062
C1orf63	+	0.062
PLA2G2A	+	0.061
FFAR2	-	0.061
SUFU	-	0.061
PPP2R2B	-	0.061
RBM15	-	0.06
WNT6	-	0.06
CCNB1IP1	+	0.06
CLP1	+	0.06
XKR8	+	0.059
GLYR1	+	0.059
GNAS	+	0.059
TNFRSF17	-	0.058
MYH11	+	0.058
CRIPAK	-	0.058
FANCD2	-	0.057
STIL	+	0.057
WISP2	+	0.057
POLH	+	0.057
GPD1	+	0.056
GPATCH3	+	0.056
REL	-	0.055
PDE6B	+	0.055
KDM5C	-	0.055
PDZD3	-	0.055
RET	-	0.055
IL6ST	-	0.055
CIITA	-	0.054
MTCP1	-	0.054
BTG1	+	0.054
GPHN	+	0.054
OPRD1	-	0.054
FBXO17	+	0.054
TBC1D14	-	0.054
UCN3	+	0.054
CNBP	-	0.053
WNT10B	-	0.053
ASB4	-	0.053
GTPBP2	+	0.053
FAM46B	-	0.053
DCAF4L2	-	0.053
DLK2	-	0.053
LUC7L	-	0.053
HERPUD1	+	0.053
PGC	+	0.053
ERBB2	-	0.052
SDHD	+	0.052
ZNF595	+	0.052
CIC	-	0.052
OTOP1	+	0.052
CPLX1	-	0.052
TRPV5	+	0.052
RAP1GDS1	+	0.052
WIF1	+	0.051
TAL1	-	0.051
TMEM45B	+	0.051
ESRRA	+	0.051
SOX2	-	0.051
PAX3	+	0.05
BMPR1A	+	0.05
RANBP17	-	0.05
FOXO3	-	0.05
NKX6-1	+	0.05
HMGCL	-	0.05
ABCC10	+	0.05
IDUA	+	0.05
BCL2L1	+	0.05
CRAMP1L	-	0.049
NBN	+	0.049
GMPS	-	0.049
PIGV	-	0.049
DEFB123	-	0.049
DCAF4L2	+	0.048
NRIP2	-	0.048
SSX1	-	0.048
FGFR2	-	0.048
PDGFB	-	0.048
JOSD2	-	0.048
ABP1	+	0.047
ZNF683	-	0.047
DEFB123	+	0.047
RGS12	-	0.047
WHSC1	-	0.047
TET2	+	0.047
CA3	-	0.047
FUBP1	+	0.047
KDR	+	0.047
CBL	+	0.047
RNF126	-	0.046
SMO	-	0.046
ZNF514	+	0.046
SERGEF	-	0.046
CACNA1G	-	0.046
2013-09-05	+	0.046
HNMT	+	0.046
SPECC1	-	0.045
RABEP1	-	0.045
RHD	-	0.045
PDX1	+	0.045
ASB4	+	0.045
MYO1A	-	0.045
RAF1	+	0.045
UBR5	+	0.045
KLF5	+	0.045
MET	+	0.045
HTR1D	-	0.045
KIF5B	-	0.044
ACVRL1	+	0.044
FANCF	+	0.044
CCDC6	-	0.044
WASF3	-	0.044
NRAS	+	0.043
MDFI	-	0.042
ACSL1	-	0.042
TNFRSF14	-	0.042
TOX2	+	0.042
FCGR2B	+	0.041
SERPIND1	-	0.041
CAMTA1	+	0.041
ERCC2	+	0.041
GATA1	+	0.041
MFSD10	-	0.041
TMEM175	-	0.04
CBFB	+	0.04
SCG5	-	0.04
PAQR7	+	0.04
IL2	+	0.04
IDH2	-	0.039
TCERG1	+	0.039
FOXO1	+	0.039
STK11	-	0.039
CRMP1	+	0.039
OTOP1	-	0.039
SERPINF2	-	0.038
HAS1	+	0.038
TPM3	+	0.038
LIFR	+	0.038
MRFAP1L1	-	0.038
ZNF721	+	0.037
GPR21	-	0.037
CX3CL1	-	0.037
C6orf223	-	0.037
RPL11	-	0.037
MTMR11	-	0.037
MAP3K6	-	0.037
TRERF1	-	0.037
DIRAS1	-	0.037
MOSPD3	+	0.037
HRAS	-	0.036
TCF12	-	0.036
MAG	+	0.036
MC3R	+	0.036
TRIM22	-	0.036
PPP2R5D	+	0.035
GPC3	+	0.035
GTSF1L	+	0.035
RPE65	-	0.035
ALDH2	+	0.034
LRP2BP	-	0.034
S100A16	+	0.034
CTNNBL1	-	0.034
GGTLC1	-	0.034
BCR	-	0.034
RHD	+	0.034
ALK	+	0.034
2013-09-09	-	0.034
PPARG	-	0.034
CBLC	-	0.034
FBXW7	-	0.034
PDGFRA	-	0.034
AKAP9	+	0.034
CREB3L2	-	0.034
KIAA0232	-	0.034
GDAP1L1	-	0.034
RET	+	0.034
MLL3	+	0.033
PRDM2	-	0.033
ATF1	+	0.033
SH3BP2	-	0.033
LCK	-	0.033
TRIM29	-	0.033
MRPL2	+	0.033
ING2	-	0.033
RNF4	-	0.033
XPA	+	0.032
PNRC2	+	0.032
RARA	-	0.032
GRPEL1	+	0.032
SLC13A1	+	0.032
PPP2R2C	+	0.032
GSX1	+	0.032
RPL22	+	0.031
KLF6	-	0.031
TRPC3	-	0.031
FLCN	-	0.031
SP8	+	0.031
AFF1	+	0.031
DEFB119	+	0.031
SLC29A1	+	0.031
ELAC1	-	0.031
CNKSR1	+	0.031
EDNRB	+	0.03
SH3TC1	-	0.03
SRGAP3	-	0.03
HOXA9	+	0.03
PLAGL1	+	0.03
IL26	-	0.03
TMEM129	-	0.03
ZDHHC18	-	0.03
ELN	+	0.029
TCOF1	+	0.029
CBLB	+	0.029
GAK	-	0.029
PAX7	+	0.029
FSTL3	+	0.029
CDH11	-	0.029
NFKB2	-	0.028
HSP90AA1	+	0.028
BAP1	-	0.028
WAS	-	0.028
HOXC13	+	0.028
TAF15	+	0.028
PAQR6	-	0.028
PRELP	+	0.028
TRIM29	+	0.028
NACA	+	0.028
MLH1	-	0.028
CSMD1	-	0.028
SERPIND1	+	0.028
PDIK1L	+	0.027
HOXA11	-	0.027
IDH1	-	0.027
ERCC4	-	0.027
COL8A1	-	0.027
CHN1	-	0.027
DDB2	-	0.027
PTPN7	+	0.027
CKMT2	-	0.026
IL7R	-	0.026
FRMD1	+	0.026
BCHE	+	0.026
ETV4	+	0.026
SUZ12	-	0.026
GATA3	-	0.026
REM1	-	0.025
EML4	+	0.025
PRPH2	-	0.025
WASF3	+	0.025
PRDM1	-	0.025
SPO11	-	0.025
ZNF521	+	0.025
CDKN2B	+	0.025
MSX1	-	0.025
MDM2	-	0.025
PPP1R14D	-	0.025
HOXA9	-	0.025
ATP5I	-	0.024
MRPS18A	+	0.024
IL22RA1	-	0.024
PDE6B	-	0.024
TFG	-	0.024
MLL	+	0.024
EPS15	-	0.024
CYLD	-	0.024
CCDC80	-	0.024
TGFBR2	-	0.024
CAMTA1	-	0.024
CHCHD7	+	0.024
JAK1	+	0.024
TMEM139	+	0.024
TET1	-	0.024
SDHB	-	0.024
PRKAR1A	-	0.023
ECT2L	+	0.023
HTT	-	0.023
TCEA3	-	0.023
SPATS1	+	0.023
AFF3	+	0.023
MSI2	+	0.023
TMEM176A	+	0.023
CDKN2C	+	0.023
NDUFA13	-	0.023
ELF4	+	0.023
C8orf42	+	0.022
LRP2BP	+	0.022
GBP1	-	0.022
HEY1	+	0.022
IRF4	-	0.022
BCOR	+	0.022
DDAH2	-	0.022
ERICH1	-	0.022
FOXP1	-	0.022
EYA3	+	0.022
NR0B2	-	0.022
ERC1	-	0.021
FGR	-	0.021
TRIM33	-	0.021
ANKRD37	+	0.021
ARL4A	+	0.021
MAML2	+	0.021
GPC3	-	0.021
PTCH1	+	0.021
DAXX	-	0.021
TAF12	-	0.021
BLM	+	0.021
CASP8	+	0.021
USP49	-	0.021
KTN1	+	0.02
EPHX4	-	0.02
CANT1	+	0.02
CYB561D1	-	0.02
TBC1D10C	-	0.02
ABHD12B	-	0.02
PAX8	+	0.02
RHOH	-	0.02
NGEF	+	0.02
ABI1	+	0.02
CCNL1	-	0.02
PRICKLE4	+	0.02
SYF2	+	0.02
PEX6	-	0.02
RPN1	+	0.02
EPHX4	+	0.019
CACNA1G	+	0.019
PDX1	-	0.019
H3F3A	-	0.019
TFEB	-	0.019
MYBL2	-	0.019
RANBP17	+	0.019
ERCC3	-	0.019
MYO1B	+	0.019
PAFAH1B2	+	0.019
TCEA1	+	0.019
FBXW7	+	0.019
GALE	-	0.019
PRCC	-	0.019
BCL6	+	0.019
WRB	-	0.019
CBFA2T3	+	0.019
MLLT3	+	0.019
TRERF1	+	0.019
ELMO3	-	0.019
XPO1	+	0.019
PBX1	+	0.018
WIF1	-	0.018
MYO1B	-	0.018
NUP214	+	0.018
GOLGA5	+	0.018
RHOD	+	0.018
ATRX	+	0.018
GLIPR1L2	+	0.018
CHIC2	-	0.018
RMI2	+	0.018
FANCA	+	0.018
NEK3	-	0.018
EZR	+	0.018
SRF	+	0.018
POU5F1	-	0.018
FOXO4	-	0.018
BRCA1	-	0.018
MAEL	+	0.017
PCM1	-	0.017
REG1B	+	0.017
TCF7L2	+	0.017
MYC	-	0.017
GAS7	-	0.017
ESRP2	-	0.017
CYP4F22	+	0.017
FAM46C	-	0.017
EBF1	-	0.017
AHDC1	-	0.017
FLT3	-	0.017
CREBBP	-	0.017
NIN	-	0.017
CCDC111	-	0.017
SET	+	0.017
MRPL14	+	0.017
CDC27	-	0.017
COX6C	+	0.017
TSC22D4	+	0.017
ELK4	+	0.017
PRF1	+	0.016
SYF2	-	0.016
PAX5	+	0.016
PPP1R8	-	0.016
MYL5	+	0.016
ARL4A	-	0.016
PDCD1LG2	-	0.016
DDX10	+	0.016
PTPN7	-	0.016
NUMA1	+	0.016
BCL9	+	0.016
CDIPT	-	0.016
PPP2R1A	-	0.015
PRDM16	+	0.015
RPL22	-	0.015
KIAA1430	+	0.015
NFKBIE	-	0.015
SESN2	+	0.015
ATPIF1	+	0.015
NCOA4	+	0.015
EXT1	+	0.015
NFE2L2	-	0.015
CREB1	+	0.015
HGFAC	-	0.015
MYOM2	-	0.015
MTMR6	+	0.015
MYD88	+	0.015
LRIG3	+	0.015
SLC26A1	-	0.015
UCN3	-	0.015
BCL10	+	0.015
CPLX1	+	0.015
BCL9	-	0.015
CD3D	-	0.014
XDH	-	0.014
SH3GL1	+	0.014
HNRNPR	+	0.014
PLA2G2A	-	0.014
GGTLC1	+	0.014
PRDM2	+	0.014
BCL10	-	0.014
HOXA11	+	0.014
PALB2	+	0.014
LMO2	-	0.014
SS18L1	-	0.014
EZH2	+	0.014
YWHAE	+	0.014
CHEK2	-	0.014
SLC45A3	-	0.014
ZNF572	-	0.014
CLTC	-	0.014
TSC1	-	0.014
KAT6B	-	0.014
PPP2R1A	+	0.014
HNF4A	+	0.014
KLF14	+	0.014
WNT6	+	0.014
EAPP	-	0.014
MLLT11	+	0.014
MAP1LC3A	+	0.014
SLC9A9	-	0.013
ZRSR2	+	0.013
NONO	-	0.013
MALL	+	0.013
BCL2	+	0.013
CCNE1	+	0.013
OGDH	+	0.013
TSC2	-	0.013
WBSCR27	+	0.013
RBM17	-	0.013
BCL9L	-	0.013
CXCR7	-	0.013
2013-09-06	+	0.013
MLLT6	+	0.013
BCL2	-	0.013
ATP8A2	+	0.013
KDSR	-	0.013
2013-09-09	+	0.012
CNOT6	+	0.012
MSI2	-	0.012
PRICKLE4	-	0.012
ZNF318	+	0.012
NOTCH2	+	0.012
RAB4A	+	0.012
PHOX2B	-	0.012
CKMT2	+	0.012
NBN	-	0.012
MDM4	-	0.012
CRTC3	-	0.012
TPR	-	0.012
ERCC3	+	0.012
SOX2	+	0.012
RPA2	-	0.012
RBM17	+	0.012
USP44	+	0.012
BTG1	-	0.012
TNXB	-	0.012
TMEM128	+	0.012
CARS	-	0.012
TCEA3	+	0.011
NLGN3	+	0.011
LIMS1	-	0.011
GNA11	-	0.011
PRKAR2B	-	0.011
H3F3A	+	0.011
POU5F1	+	0.011
PDE4DIP	-	0.011
KBTBD11	-	0.011
HMGA1	-	0.011
PTPN12	-	0.011
IRF2	+	0.011
TFG	+	0.011
CREB1	-	0.011
TMEM177	-	0.011
FUS	-	0.011
SH3GL1	-	0.011
ROS1	+	0.011
BRCA2	+	0.011
PHACTR4	-	0.011
RPS6KA1	-	0.011
PRPH2	+	0.011
TCF3	-	0.011
STOX2	+	0.011
USP49	+	0.011
2013-09-05	-	0.011
EFNA1	+	0.011
DEFB118	+	0.011
TCEA1	-	0.011
KLF14	-	0.011
SERINC3	-	0.011
ELL	-	0.011
PBRM1	-	0.011
PKD2L1	-	0.011
NKX6-1	-	0.011
DCTD	-	0.01
STX12	+	0.01
RPN1	-	0.01
SERGEF	+	0.01
ITK	-	0.01
TFPT	-	0.01
TNNC1	+	0.01
CDX2	-	0.01
C1orf210	-	0.01
2013-09-06	-	0.01
REM1	+	0.01
ARTN	+	0.01
HRAS	+	0.01
CDK6	+	0.01
TNFRSF11A	+	0.01
ETV1	+	0.01
KLHL34	-	0.01
MRPL55	-	0.01
CHEK2	+	0.01
SS18	+	0.01
CCND1	+	0.01
GPC6	-	0.01
MYB	-	0.01
SP100	-	0.01
ACVR2A	-	0.01
GCM1	+	0.01
ACMSD	-	0.01
OMD	-	0.01
DNM2	+	0.01
SRRM1	+	0.009
SLC25A4	+	0.009
HEXIM1	+	0.009
CNTRL	+	0.009
ZBTB8A	-	0.009
PAQR6	+	0.009
CPZ	-	0.009
CLDN4	+	0.009
EPS15	+	0.009
F5	+	0.009
TMEM63B	+	0.009
NFE2L2	+	0.009
ZBTB16	+	0.009
ADD1	+	0.009
PIP	+	0.009
FNBP1	+	0.009
CCND2	+	0.009
MEA1	+	0.009
SFPQ	-	0.009
ERCC2	-	0.009
SLC6A3	+	0.009
TFAP2E	+	0.009
PGC	-	0.009
PSMB8	-	0.009
PRKAR2B	+	0.009
RPA2	+	0.009
NIN	+	0.009
MAEA	-	0.009
MLLT6	-	0.008
CUL7	-	0.008
JAK1	-	0.008
PKD2L1	+	0.008
MYL5	-	0.008
RAB4A	-	0.008
TCEB3	-	0.008
RECQL4	+	0.008
RMI2	-	0.008
RASL11A	+	0.008
SCG5	+	0.008
MAP1LC3A	-	0.008
EYA3	-	0.008
FANCE	-	0.008
ERBB2	+	0.008
KLHDC3	+	0.008
HAS1	-	0.008
ERCC5	+	0.008
ALK	-	0.008
NKX2-1	+	0.008
TACC3	-	0.008
GTF3A	+	0.008
PML	+	0.008
ABLIM2	+	0.008
MNX1	+	0.008
MAP7	+	0.008
ETV5	+	0.008
IDH1	+	0.008
NUDC	-	0.008
TP53	-	0.008
YWHAE	-	0.008
FLVCR2	+	0.008
IL26	+	0.008
NCKIPSD	+	0.008
CASP3	-	0.008
CX3CL1	+	0.008
LYL1	-	0.008
FLCN	+	0.008
SLC45A3	+	0.008
ZDHHC11	+	0.008
FRMD1	-	0.008
GNAS	-	0.008
PAX3	-	0.008
CARD11	-	0.008
SPECC1	+	0.008
NOC2L	-	0.008
FRS3	-	0.008
TRIP11	+	0.007
MRPL55	+	0.007
MSH2	+	0.007
MAP7	-	0.007
IDUA	-	0.007
LDLRAP1	+	0.007
RASL11A	-	0.007
ARHGAP26	+	0.007
TNFRSF11A	-	0.007
SMAD2	-	0.007
KDM6A	+	0.007
FHIT	+	0.007
ATPIF1	-	0.007
PRRX1	-	0.007
RABEP1	+	0.007
LRIG3	-	0.007
MS4A5	+	0.007
ZNF436	-	0.007
TMEM48	+	0.007
EZR	-	0.007
LYAR	+	0.007
R3HDML	+	0.007
C11orf52	-	0.007
R3HDML	-	0.007
ALDH2	-	0.007
SP100	+	0.007
TAF8	+	0.007
TLX1	-	0.007
HNRNPA2B1	-	0.007
ESRP2	+	0.007
EAPP	+	0.007
PAFAH2	-	0.007
KIAA1549	-	0.007
GPHN	-	0.007
FANCG	+	0.007
NR0B2	+	0.007
HOXD3	+	0.007
ELK4	-	0.007
HOXC11	-	0.006
NAB1	+	0.006
XPA	-	0.006
HEY1	-	0.006
HMGA1	+	0.006
MSH2	-	0.006
BCL9L	+	0.006
IDH2	+	0.006
GTF3A	-	0.006
TCEB3	+	0.006
FRS3	+	0.006
GPR26	+	0.006
MRGPRF	-	0.006
USP44	-	0.006
LMO2	+	0.006
LPP	-	0.006
PGF	-	0.006
CA3	+	0.006
ANPEP	-	0.006
PSAPL1	-	0.006
STK32B	+	0.006
CYTIP	-	0.006
HMGN2	-	0.006
JUN	-	0.006
PRSS8	+	0.006
PRCC	+	0.006
CCNE1	-	0.006
TOP1	+	0.006
CCDC6	+	0.006
KDM5A	-	0.006
CDK4	-	0.006
MAMDC4	-	0.006
SULT2A1	+	0.006
LYPLA2	-	0.006
ERCC4	+	0.006
DNAJC8	-	0.006
FOXL2	+	0.006
GPR39	-	0.006
TCF12	+	0.006
ARNT	+	0.006
PCSK7	-	0.006
WHSC1L1	-	0.006
UFSP2	+	0.006
CREB3L2	+	0.006
RAP1GDS1	-	0.006
NAB1	-	0.006
HTR1D	+	0.006
SRGAP3	+	0.005
MLLT1	+	0.005
MYOD1	+	0.005
MAG	-	0.005
SLC34A2	-	0.005
ATF1	-	0.005
OPRD1	+	0.005
MSH3	-	0.005
FNBP1	-	0.005
SUFU	+	0.005
TMEM176A	-	0.005
WFS1	+	0.005
EWSR1	+	0.005
NTRK3	+	0.005
ARHGEF12	+	0.005
MNX1	-	0.005
MAEA	+	0.005
ETV1	-	0.005
FANCG	-	0.005
ZNF572	+	0.005
RGS12	+	0.005
WFS1	-	0.005
LETM1	+	0.005
F7	-	0.005
TRIM63	-	0.005
PGF	+	0.005
CDK12	-	0.005
BRCA2	-	0.005
ELF3	-	0.005
WT1	-	0.005
ELF3	+	0.005
CDKN2B	-	0.005
JUN	+	0.005
FAP	-	0.005
ARNT	-	0.005
FAM46C	+	0.005
MYH11	-	0.005
C1orf63	-	0.005
CTSZ	+	0.005
SS18	-	0.005
EXT1	-	0.005
DOK7	+	0.005
MYH9	-	0.005
CXCR7	+	0.005
NOC2L	+	0.005
MLLT3	-	0.005
SLC9A9	+	0.005
PLEKHA4	-	0.005
APOD	-	0.005
DGKQ	-	0.005
GRK4	+	0.005
ZNF595	-	0.005
HTRA3	-	0.005
NF2	-	0.005
NOTCH2	-	0.005
FANCE	+	0.005
TNFAIP8L2	-	0.005
LUZP1	-	0.005
GFPT1	-	0.005
CASC5	+	0.005
ZBTB8A	+	0.005
PRAP1	-	0.005
LRPAP1	-	0.005
BUB1B	-	0.005
ACSL6	-	0.005
CUX1	+	0.005
TRIM33	+	0.005
MICAL1	+	0.005
POLR2J	-	0.004
ELMO3	+	0.004
MDFI	+	0.004
ZRSR2	-	0.004
HPS1	+	0.004
NACA	-	0.004
MYOM3	-	0.004
DDB2	+	0.004
MED18	+	0.004
TRPV5	-	0.004
NSD1	+	0.004
SESN2	-	0.004
TRPC3	+	0.004
BRD4	-	0.004
CLN8	+	0.004
RAB42	+	0.004
ATP8A2	-	0.004
XKR8	-	0.004
TOX2	-	0.004
TMEM50A	-	0.004
GATA3	+	0.004
FAS	+	0.004
TCF7L2	-	0.004
PATZ1	-	0.004
TMEM139	-	0.004
ELL	+	0.004
CDK4	+	0.004
ABI1	-	0.004
DNASE1L2	+	0.004
C20orf111	-	0.004
ESRP1	-	0.004
MAML2	-	0.004
ATIC	-	0.004
GOLGA5	-	0.004
MPL	-	0.004
HTRA3	+	0.004
NGEF	-	0.004
LMO1	-	0.004
BCL11A	+	0.004
MACF1	+	0.004
APOL6	+	0.004
LDLRAP1	-	0.004
IRF2	-	0.004
PTPN11	+	0.004
PPP1R8	+	0.004
TAF8	-	0.004
MRPS10	+	0.004
KDM5A	+	0.004
SRSF3	+	0.003
C16orf54	+	0.003
LIMS1	+	0.003
ABLIM2	-	0.003
SLC29A1	-	0.003
KIF5B	+	0.003
RNF126	+	0.003
PRAP1	+	0.003
ZNF683	+	0.003
C11orf52	+	0.003
MED12	+	0.003
MSN	-	0.003
MYEF2	+	0.003
PRDM12	-	0.003
HMGN2	+	0.003
GRM8	-	0.003
EIF4A2	-	0.003
CNOT6	-	0.003
MYOM3	+	0.003
PDE4D	-	0.003
CASP1	-	0.003
GPR78	-	0.003
PNRC2	-	0.003
BCHE	-	0.003
COL1A1	+	0.003
CARS	+	0.003
STK32B	-	0.003
IGSF11	-	0.003
CYB561D1	+	0.003
PPP1R1B	+	0.003
DNAI1	+	0.003
HSP90AA1	-	0.003
CBFA2T3	-	0.003
DGKQ	+	0.003
PLA2G12B	+	0.003
MGMT	+	0.003
UPF3A	+	0.003
DRD5	-	0.003
FGFR1	-	0.003
BMPR1A	-	0.003
CASP3	+	0.003
DLK2	+	0.003
TRIM22	+	0.003
GPR39	+	0.003
BLM	-	0.003
CASP1	+	0.003
TNXB	+	0.003
CDH1	+	0.003
ZNF436	+	0.003
KCNG3	+	0.003
MEN1	-	0.003
WISP2	-	0.003
C6orf25	+	0.003
FBXO17	-	0.003
PKP3	-	0.003
ACSL6	+	0.003
CDC27	+	0.003
KLHL6	-	0.003
LUZP1	+	0.003
NFKBIE	+	0.003
CTSZ	-	0.003
PRKAR1A	+	0.003
XDH	+	0.003
CCNB1IP1	-	0.003
FAS	-	0.003
POR	-	0.003
SOCS2	-	0.003
EBF1	+	0.003
RHOD	-	0.003
LARP7	-	0.003
FBXO11	-	0.003
POR	+	0.003
COL9A3	+	0.003
BCOR	-	0.003
PLAGL1	-	0.003
GSX1	-	0.003
MUTYH	-	0.003
LCK	+	0.003
HOXC13	-	0.003
WWTR1	-	0.003
EDAR	+	0.003
HOXA13	+	0.003
AKT1	-	0.003
RHCE	+	0.003
FAM46B	+	0.003
ERICH1	+	0.003
LYAR	-	0.003
KLF5	-	0.002
WASF2	+	0.002
RALGDS	-	0.002
AQP1	-	0.002
LPP	+	0.002
SS18L1	+	0.002
PBRM1	+	0.002
CREB3L1	-	0.002
TET1	+	0.002
RUNX1T1	-	0.002
CBLB	-	0.002
FOXP1	+	0.002
ADA	-	0.002
GPR56	+	0.002
PALB2	-	0.002
SUZ12	+	0.002
ETV5	-	0.002
CRTC3	+	0.002
LRPAP1	+	0.002
BCL11B	-	0.002
XPO1	-	0.002
NOTCH1	+	0.002
BCL11B	+	0.002
CLDN4	-	0.002
PAQR7	-	0.002
SLC44A4	+	0.002
DNAH9	+	0.002
SLC44A4	-	0.002
SMO	+	0.002
MICAL1	-	0.002
TRIP11	-	0.002
JAK2	-	0.002
SSTR3	-	0.002
NOTCH1	-	0.002
RB1	-	0.002
HNF1A	+	0.002
INSL3	+	0.002
COX6C	-	0.002
PIM1	+	0.002
ARTN	-	0.002
FANCD2	+	0.002
CHCHD7	-	0.002
GRM8	+	0.002
TCF3	+	0.002
TAF15	-	0.002
IQCK	+	0.002
MOSPD3	-	0.002
C1orf172	+	0.002
CYSLTR1	+	0.002
CEBPA	-	0.002
ERBB3	-	0.002
DRP2	+	0.002
DIRAS1	+	0.002
CAPN11	+	0.002
C15orf55	+	0.002
AKT1	+	0.002
NONO	+	0.002
CD274	-	0.002
SF3B1	-	0.002
BUB1B	+	0.002
BRCA1	+	0.002
PTPRCAP	-	0.002
PML	-	0.002
DDAH2	+	0.002
CDK6	-	0.002
HOXC12	-	0.002
SMAD2	+	0.002
CDX2	+	0.002
SERPINF2	+	0.002
LASP1	-	0.002
SH3BP2	+	0.002
TMPRSS2	-	0.002
MSN	+	0.002
CBFB	-	0.002
AFF3	-	0.002
KLK2	-	0.002
FOXO4	+	0.002
IL18BP	+	0.002
BCL6	-	0.002
NCKAP1L	-	0.002
CNKSR1	-	0.002
BRD4	+	0.002
CDKN2A	-	0.002
CNTRL	-	0.002
EDNRB	-	0.002
ME2	+	0.002
NUDC	+	0.002
CCND1	-	0.002
MITF	-	0.002
AMT	-	0.002
CDKN2C	-	0.002
FEV	-	0.002
APC	+	0.002
ADD1	-	0.002
SFPQ	+	0.002
DNM2	-	0.002
TNNC1	-	0.002
DAXX	+	0.002
MLLT11	-	0.002
PIGV	+	0.002
CECR6	+	0.002
KCTD12	+	0.002
BTNL8	+	0.002
CAMK2A	+	0.002
PLA2G12B	-	0.002
MALL	-	0.002
PATZ1	+	0.001
GNMT	+	0.001
STOX2	-	0.001
TSC2	+	0.001
MAFB	+	0.001
CLN8	-	0.001
TNFRSF14	+	0.001
HOXD11	-	0.001
MITF	+	0.001
NCOA2	-	0.001
PDGFRB	+	0.001
PTEN	+	0.001
TAF12	+	0.001
CHIC2	+	0.001
MUC1	+	0.001
PRSS8	-	0.001
CASP8	-	0.001
DLGAP2	-	0.001
TMED6	-	0.001
TUBB2B	-	0.001
AFF1	-	0.001
PTK7	+	0.001
BYSL	-	0.001
FGFR2	+	0.001
HLF	-	0.001
FUBP1	-	0.001
HSD17B14	+	0.001
SULT1C4	+	0.001
KAT6B	+	0.001
TOP1	-	0.001
MRPS10	-	0.001
ERBB3	+	0.001
LHFP	+	0.001
SH3TC1	+	0.001
CNBP	+	0.001
NHP2	+	0.001
TMEM128	-	0.001
IFI6	+	0.001
GALE	+	0.001
KIAA1430	-	0.001
PMS2	-	0.001
ATP6V0D2	-	0.001
SETD2	-	0.001
HERPUD1	-	0.001
SPON2	+	0.001
ANKRD37	-	0.001
TFEB	+	0.001
CD79A	+	0.001
SEC31A	-	0.001
NCKIPSD	-	0.001
DIRAS3	-	0.001
PPP2R2C	-	0.001
BRAF	-	0.001
PKHD1	-	0.001
NRAS	-	0.001
MAF	+	0.001
MED12	-	0.001
GLYR1	-	0.001
ACSL1	+	0.001
SEPN1	+	0.001
TMEM50A	+	0.001
GPD1	-	0.001
ERC1	+	0.001
KDSR	+	0.001
AMDHD2	+	0.001
PIGB	-	0.001
SMARCA4	+	0.001
HEXIM1	-	0.001
HNRNPA2B1	+	0.001
HM13	+	0.001
COL1A1	-	0.001
COX7C	-	0.001
GPR78	+	0.001
PLAG1	-	0.001
TMEM57	-	0.001
CARD8	+	0.001
NF2	+	0.001
ZDHHC18	+	0.001
TJAP1	+	0.001
IARS2	-	0.001
MTMR11	+	0.001
JOSD2	+	0.001
CANT1	-	0.001
TNIP2	+	0.001
MYD88	-	0.001
KAT6A	-	0.001
ZNF384	+	0.001
CCDC81	+	0.001
ZNF521	-	0.001
GFI1	+	0.001
TPM4	+	0.001
KDM5C	+	0.001
CAPSL	+	0.001
KLHDC3	-	0.001
ARHGEF12	-	0.001
TSHR	+	0.001
SLC39A8	+	0.001
OBSCN	-	0.001
RARRES1	+	0.001
CDKN2AIP	-	0.001
KBTBD11	+	0.001
UCK1	-	0.001
WASF2	-	0.001
CD79A	-	0.001
TMEM48	-	0.001
TSC1	+	0.001
ARID1A	+	0.001
CRIP3	+	0.001
PTPN11	-	0.001
DCTD	+	0.001
SLC39A5	+	0.001
GUCA1A	+	0.001
TAL1	+	0.001
CRMP1	-	0.001
FOXO1	-	0.001
CLTCL1	-	0.001
RCC1	+	0.001
PDIK1L	-	0.001
ENPP6	-	0.001
TCTE1	-	0.001
MET	-	0.001
ATRX	-	0.001
GRB7	-	0.001
JAK3	-	0.001
PDE4D	+	0.001
APOL6	-	0.001
CDH1	-	0.001
PBX1	-	0.001
DDX6	-	0.001
PHF6	-	0.001
MAD2L1BP	-	0.001
CREB3L1	+	0.001
MAN2B2	+	0.001
EVC	+	0.001
FGFRL1	+	0.001
CCDC111	+	0.001
FZD3	+	0.001
PTPN12	+	0.001
DNMT3A	+	0.001
FLT3	+	0.001
IL7R	+	0.001
FLVCR2	-	0.001
NRIP2	+	0.001
ACVRL1	-	0.001
COL8A1	+	0.001
C2orf44	-	0.001
LUC7L	+	0.001
SRRM1	-	0.001
MLLT10	+	0.001
AARS2	+	0.001
SPON2	-	0.001
ROCK1	-	0.001
HOXD13	-	0.001
PDE4DIP	+	0.001
MDM2	+	0.001
TNIP2	-	0.001
WWC2	-	0.001
LYPLA2	+	0.001
GPR56	-	0.001
AKAP9	-	0.001
BYSL	+	0.001
KIAA1549	+	0.001
ACVR1B	-	0.001
OLIG2	+	0.001
REL	+	0.001
FIP1L1	-	0.001
GMDS	-	0.001
NCOA4	-	0.001
EXT2	-	0.001
MYB	+	0.001
MDM4	+	0.001
TRIM27	+	0.001
MACF1	-	0.001
PMS1	+	0.001
MRFAP1	-	0.001
TMEM129	+	0.001
CUL7	+	0.001
ETV6	+	0.001
TGFBR2	+	0.001
PSIP1	+	0.001
PTCRA	+	0.001
RALGDS	+	0.001
CATSPERB	+	0.001
GAK	+	0.001
FGFR1	+	0.001
SETD2	+	0.001
PPARG	+	0.001
GRIK3	-	0.001
C4orf6	-	0.001
NCOR2	+	0.001
WNT10B	+	0.001
BCL7A	-	0.001
SET	-	0.001
PDLIM3	-	0.001
ZNF331	+	0.001
NFKB2	+	0.001
ERCC5	-	0.001
ZNF593	+	0.001
MFSD10	+	0.001
SCN5A	-	0.001
ARID2	-	0.001
HM13	-	0.001
ETV4	-	0.001
EZH2	-	0.001
CHN1	+	0.001
DDX10	-	0.001
MSH6	+	0.001
VHL	+	0.001
CD79B	+	0.001
C1orf210	+	0.001
PDZRN4	+	0.001
SPATA12	+	0.001
CCDC78	-	0.001
RAD51B	-	0.001
TAL2	-	0.001
MRPL2	-	0
MTMR6	-	0
FGFR3	+	0
CDIPT	+	0
UPF3A	-	0
IKZF1	+	0
CNR2	-	0
CASP5	+	0
NDUFA13	+	0
RPL7L1	-	0
ID3	+	0
EFNA1	-	0
ZNF596	+	0
GATA1	-	0
XPC	-	0
FOXC1	-	0
OGDH	-	0
CD74	+	0
SHANK1	-	0
ACOX3	+	0
SMARCA4	-	0
HGFAC	+	0
ATP5I	+	0
PSMB8	+	0
CPZ	+	0
MGAM	-	0
ZIC1	-	0
RNF212	+	0
G0S2	-	0
CRIPAK	+	0
SSX1	+	0
SMARCB1	+	0
ATM	+	0
ZNF721	-	0
CES3	+	0
SLA	+	0
RUNX1	+	0
KTN1	-	0
DPM2	-	0
GPR125	+	0
RBM15	+	0
PPP1R16B	+	0
FCER2	+	0
FSTL3	-	0
SLC16A7	+	0
LHFP	-	0
GDAP1L1	+	0
PER1	-	0
PICALM	-	0
TNFRSF17	+	0
STX12	-	0
LTV1	+	0
POLR1D	-	0
GUCA1B	-	0
MYCN	+	0
HIST1H4I	-	0
FGR	+	0
NNAT	+	0
PDGFRB	-	0
CSMD1	+	0
FBXO25	+	0
ASPSCR1	+	0
ZFYVE28	+	0
GMEB1	+	0
SERINC3	+	0
DMD	-	0
FAM78A	-	0
ERG	-	0
SLC26A1	+	0
MTCP1	+	0
CUX1	-	0
IL6ST	+	0
GMPS	+	0
SLC44A2	+	0
RECQL4	-	0
FGFR1OP	+	0
KLC4	+	0
MRFAP1L1	+	0
FAM65A	-	0
TRAF1	+	0
HSD17B2	-	0
C6orf223	+	0
WDTC1	-	0
SLC25A4	-	0
TET2	-	0
CTNNB1	+	0
FBXO11	+	0
CLTC	+	0
PKP3	+	0
TJAP1	-	0
CD74	-	0
NCOA1	+	0
HNRNPR	-	0
ARHGEF10	+	0
GTPBP2	-	0
KRAS	-	0
OR51E2	-	0
EML4	-	0
PIGG	+	0
U2AF1	-	0
FLI1	-	0
YTHDF2	-	0
ESRRA	-	0
UBE2E1	+	0
KLC4	-	0
ELAC1	+	0
KCNE4	-	0
ELF4	-	0
CRTC1	+	0
MLLT1	-	0
CDH11	+	0
CCDC110	+	0
KLF6	+	0
TCERG1	-	0
FUT7	+	0
NR1I3	+	0
RUNX3	+	0
UBR5	-	0
IL18R1	+	0
MIER3	-	0
MRFAP1	+	0

## Sheet: Mutation_alone
Gene	Sign	Frequency
GNAS	+	0.843
GPHN	-	0.834
DMD	+	0.815
IRF4	+	0.775
PIK3CA	-	0.768
PPP2R1A	-	0.75
ESRRA	+	0.746
ARID1A	-	0.728
ABL2	-	0.708
TTN	-	0.708
PPP2R2C	+	0.699
DNAI1	+	0.68
KRAS	-	0.678
PSMB8	-	0.653
SLC6A3	+	0.65
STIL	-	0.648
NPDC1	+	0.642
TLX1	-	0.633
HMGCL	-	0.631
OPRD1	+	0.626
KCNE4	+	0.625
TSC22D4	+	0.625
TSC2	+	0.625
HOXD11	-	0.624
WDTC1	-	0.623
IL2	-	0.623
PDCD1LG2	-	0.623
FGR	-	0.619
CYTL1	-	0.618
SEPT6	-	0.618
DIRAS3	-	0.618
LPP	+	0.61
RAD51B	+	0.605
WWTR1	-	0.603
LTV1	-	0.593
MEN1	-	0.592
DCTD	+	0.587
CD79B	-	0.581
MYBL2	+	0.579
FHIT	-	0.574
RPE65	-	0.573
SHANK1	-	0.571
CARD11	-	0.57
MSI2	-	0.564
RUNX1T1	-	0.563
FBXO11	-	0.563
GATA3	+	0.557
PKHD1	+	0.555
RET	-	0.555
SERPIND1	+	0.553
RHD	-	0.548
NFKBIE	-	0.54
MYOM3	-	0.535
TPR	+	0.531
PSAPL1	-	0.513
SEC31A	-	0.513
CDH11	+	0.51
ZNF595	+	0.492
NAB1	+	0.492
TET1	+	0.492
CRAMP1L	+	0.487
PKD2L1	+	0.485
PIK3R1	-	0.482
BCOR	+	0.469
KLC4	+	0.467
BCL7A	+	0.46
ELMO3	+	0.449
R3HDML	+	0.446
PTEN	+	0.441
MTMR6	+	0.44
PPP2R3A	-	0.44
CDC73	+	0.439
BCL11A	+	0.435
FOXO4	-	0.432
DAXX	-	0.431
ABHD12B	+	0.427
OGDH	+	0.427
CXCR7	+	0.424
CLEC6A	+	0.421
ERG	-	0.404
PPP2R2B	-	0.398
BCL6	+	0.398
WIF1	+	0.395
PLEKHA4	-	0.394
BTNL8	-	0.391
UBR5	+	0.39
PALB2	-	0.389
FLT1	-	0.389
FLVCR2	+	0.388
TAF15	+	0.385
CUL7	+	0.382
HEY1	-	0.377
CRTC1	-	0.371
HNF1A	-	0.365
GTPBP2	-	0.357
CLOCK	-	0.355
SLA	+	0.353
LHFP	+	0.352
APC	-	0.351
KTN1	-	0.35
ACMSD	-	0.346
IDH2	-	0.343
SMARCB1	-	0.343
ELF3	+	0.338
CD274	+	0.336
CCDC110	+	0.329
CNTRL	+	0.325
TRPC3	-	0.318
SRRM1	-	0.314
MLLT10	+	0.314
FAP	+	0.311
BCHE	-	0.309
TRPV5	-	0.309
NGEF	-	0.308
HNRNPA2B1	+	0.305
DEFB116	+	0.303
WASF2	-	0.303
PRDM12	-	0.303
ZFYVE28	+	0.302
MAP2K4	-	0.302
IFT88	+	0.301
TCEB3	-	0.3
PDE4D	+	0.3
CA3	-	0.297
AFF1	+	0.297
ZNF683	-	0.297
KAT6B	-	0.292
SEPT5	+	0.29
WT1	-	0.289
UBR2	-	0.289
EIF4A2	-	0.288
BCL9L	+	0.287
SMPDL3B	-	0.272
STOX2	-	0.271
ACVR1B	+	0.267
SNX29	-	0.267
EXTL1	-	0.261
EDAR	-	0.26
RASL11A	+	0.258
TGFBR2	-	0.256
SOX9	-	0.255
FBXW7	-	0.255
GPR125	-	0.254
F7	+	0.254
CDK12	+	0.251
JAK3	-	0.25
CCDC6	-	0.248
KIR2DL4	+	0.248
HOXA11	-	0.248
EVC	+	0.247
USP6	+	0.245
HNF4A	-	0.245
IQCK	-	0.243
NR4A3	+	0.242
ACSL6	-	0.241
CAMK2A	+	0.238
EAPP	+	0.237
KLHDC3	-	0.236
GMEB1	-	0.236
ZNF436	+	0.234
ELF3	-	0.233
ERBB3	+	0.233
ATRX	+	0.231
DICER1	-	0.23
ALK	+	0.227
TRIP11	-	0.227
CNKSR1	+	0.226
TRIM24	-	0.225
LUZP1	-	0.223
ERCC5	-	0.222
ANPEP	-	0.22
TCF7L2	+	0.217
ZNF570	-	0.217
RUNX3	+	0.216
ITK	-	0.216
NRAS	+	0.214
IL7R	+	0.209
FNBP1	+	0.209
TCOF1	+	0.209
GPC3	+	0.208
CTNNBL1	+	0.207
WASF3	+	0.204
FANCD2	+	0.203
CIC	+	0.203
GOLGA5	+	0.202
BCL10	-	0.202
GMPS	-	0.201
TCEA1	+	0.201
CRAMP1L	-	0.199
MS4A10	+	0.196
AKAP9	-	0.196
ENOSF1	+	0.196
KLHL34	+	0.192
JAKMIP1	-	0.191
TNXB	-	0.19
MLLT4	-	0.19
SMARCA4	+	0.189
MSN	+	0.187
ARHGAP25	+	0.186
OBSCN	-	0.184
GLIPR1L2	-	0.184
ARID2	+	0.183
NTRK3	+	0.181
CYTIP	-	0.179
SCN5A	-	0.179
SUZ12	+	0.175
KRTAP19-6	-	0.175
TOX2	-	0.174
SPECC1	-	0.173
GRIK3	-	0.172
GBP4	-	0.171
PTCRA	+	0.171
POLR1D	-	0.17
CLP1	+	0.17
SS18	-	0.17
ELF4	-	0.169
PRELP	+	0.167
ACVRL1	-	0.167
TP53	+	0.167
ZNF593	-	0.164
NONO	-	0.163
TCF12	-	0.16
PDGFRB	-	0.159
GPC6	-	0.158
PGC	+	0.156
SLC9A9	-	0.154
ROCK1	+	0.154
BRAF	-	0.152
SP8	-	0.152
FAM65A	-	0.148
MLF1	-	0.148
RNF212	-	0.148
HOXC11	-	0.146
NTRK1	-	0.146
FFAR2	-	0.145
ETV5	-	0.144
IRF2	-	0.144
GBP1	+	0.144
SETD2	-	0.143
DLGAP2	+	0.143
SMAD2	-	0.142
PRDM1	-	0.141
ZNF596	+	0.14
FCRL4	-	0.135
SMAD4	+	0.132
FOXP1	+	0.13
ADD1	-	0.13
ZMYM2	-	0.127
REG1B	+	0.127
NUDC	-	0.124
LIFR	+	0.124
MSH3	-	0.124
ERBB2	-	0.123
SYTL1	-	0.123
IGSF11	-	0.123
RAF1	+	0.123
BRCA2	+	0.122
NFIB	-	0.122
KRTAP19-6	+	0.121
TCF7L2	-	0.119
PTCH1	-	0.119
LASP1	-	0.119
MITF	-	0.118
TNFAIP3	+	0.116
HOOK3	-	0.116
FANCC	-	0.116
RNF213	-	0.115
MLL2	-	0.115
PTK7	-	0.114
TJAP1	-	0.112
WRN	-	0.111
GNAQ	+	0.111
PDE4DIP	-	0.111
KLF6	-	0.11
TRERF1	+	0.11
WNT6	-	0.108
ZNF23	-	0.107
TNFAIP3	-	0.105
AMPD1	-	0.104
CATSPER4	+	0.104
TP53	-	0.103
MLLT6	+	0.103
FAS	-	0.102
ZNF521	+	0.101
EVC2	-	0.1
FANCA	-	0.1
ARNT	+	0.099
TCTE1	+	0.098
MGAM	+	0.097
DNMT3A	-	0.097
TCTE1	-	0.097
WT1	+	0.096
TFE3	-	0.096
CARD8	-	0.095
TSHR	-	0.095
NLGN3	-	0.094
KIAA1430	+	0.094
SCN5A	+	0.091
GLYR1	+	0.091
SUSD1	-	0.089
GRPEL1	-	0.089
CPZ	+	0.088
C2orf44	-	0.088
PDZRN4	-	0.087
SMARCA4	-	0.087
TLX3	+	0.087
EBF1	-	0.087
RANBP17	+	0.087
KAT6A	+	0.086
C4orf6	-	0.085
MICAL1	-	0.085
ATF1	-	0.085
GRIP1	-	0.085
ABLIM2	+	0.085
PGC	-	0.084
SS18	+	0.084
ASXL1	+	0.083
CD164L2	-	0.083
MSN	-	0.082
ERBB2	+	0.082
BMPR1A	-	0.081
CPZ	-	0.081
RBM15	-	0.08
EP300	-	0.079
CRMP1	-	0.079
IL21R	-	0.078
ARHGEF12	+	0.078
MAN2B2	-	0.076
PLA2R1	+	0.076
CCDC111	-	0.075
COL5A2	+	0.074
REM1	-	0.074
SLC39A5	-	0.074
FAM65A	+	0.074
PRSS8	+	0.073
ARNT	-	0.073
GAS7	+	0.073
GATA2	+	0.071
TFRC	-	0.07
MS4A1	+	0.07
GPC6	+	0.07
TMEM63B	-	0.07
DNAH9	-	0.068
KIT	-	0.068
ATM	-	0.068
C8orf42	-	0.067
LETM1	-	0.066
ACSL3	-	0.066
CARS	-	0.065
KIR2DL4	-	0.064
MRPL2	+	0.064
CSMD1	-	0.064
MAN1C1	-	0.064
NUMA1	+	0.063
IL26	+	0.063
MLH1	+	0.063
CUX1	-	0.063
CDX2	+	0.063
GTSF1L	+	0.062
MYH11	-	0.062
NTRK3	-	0.062
VTI1A	+	0.061
DCAF4L2	-	0.06
NID1	-	0.06
KIAA0232	-	0.059
MAG	+	0.059
TNFRSF11A	+	0.058
CCND3	+	0.058
CLTCL1	-	0.058
EDNRB	+	0.057
ACVR2A	-	0.055
PMS2	-	0.055
MLL3	+	0.055
IARS2	+	0.054
MAEL	-	0.054
WBSCR17	-	0.054
SMAD2	+	0.053
NRAS	-	0.052
PLAG1	-	0.052
EVC2	+	0.052
PDE6B	-	0.052
TRIM63	+	0.051
MLL	+	0.051
TCERG1	-	0.051
TNIP2	+	0.05
ZNF572	+	0.05
HAS1	-	0.05
HLF	-	0.049
DCAF4L2	+	0.049
ZBTB16	-	0.049
ROS1	+	0.048
KIF5B	-	0.048
EIF4A2	+	0.048
FFAR2	+	0.048
NDUFA13	+	0.047
CYLD	+	0.047
BUB1B	+	0.047
HTRA3	+	0.046
ATP6V0D2	-	0.046
GNMT	-	0.046
CIITA	+	0.046
CASP8	-	0.046
MECOM	-	0.046
NIN	+	0.045
MAF	-	0.045
SERGEF	-	0.044
TLX3	-	0.044
SRSF3	-	0.044
MED12	+	0.044
POLN	-	0.044
NUP98	-	0.043
CBLB	-	0.043
DICER1	+	0.043
CUX1	+	0.043
SRGAP3	+	0.043
TMEM57	-	0.043
ERC1	-	0.042
SMAD4	-	0.042
HELT	-	0.042
ABCC10	+	0.041
HNMT	-	0.041
TCOF1	-	0.041
PAX3	+	0.04
FOXP4	-	0.04
MAP3K6	-	0.04
WFS1	-	0.04
NF1	-	0.039
CTNNB1	+	0.039
PDGFRA	+	0.039
TOP1	-	0.039
CREB3L2	+	0.039
TRPV5	+	0.038
CTNNB1	-	0.038
ATP8A2	-	0.037
BCOR	-	0.037
PTPN11	-	0.037
DRD5	+	0.036
DRP2	-	0.036
U2AF1	-	0.035
SLC22A7	-	0.035
PDK4	-	0.034
IL6ST	+	0.034
DHCR7	-	0.034
KLF5	-	0.033
TTL	-	0.033
CAMTA1	-	0.033
FGFR3	-	0.033
MAN1C1	+	0.033
LNX2	-	0.033
CNTRL	-	0.033
AFAP1	-	0.032
MYOM2	+	0.032
HAS1	+	0.032
SNX25	-	0.031
FLCN	-	0.03
LUZP1	+	0.03
TCL1A	-	0.03
WAS	-	0.03
ARL8A	-	0.03
NCOA1	-	0.03
CACNA1G	+	0.029
ABCC5	+	0.029
PDZRN4	+	0.029
CLN8	-	0.028
CXCR7	-	0.028
PRRX1	+	0.028
FIP1L1	-	0.028
PDE4D	-	0.028
ELL	+	0.028
FIP1L1	+	0.027
CNOT6	+	0.027
RPL22	-	0.027
COL1A1	+	0.027
GRIK3	+	0.027
BRIP1	+	0.026
APC	+	0.026
WNT10B	+	0.026
CRMP1	+	0.026
IL18R1	+	0.026
KLF14	-	0.026
POLH	+	0.026
DEFB119	-	0.026
GRK4	+	0.025
CSMD1	+	0.025
SF3B1	+	0.025
SLC35D2	+	0.025
FAM76A	-	0.024
AQP1	-	0.024
TNIP2	-	0.024
CYP4F22	-	0.024
C15orf55	-	0.024
ERICH1	-	0.024
C1orf172	-	0.024
CDH1	+	0.023
KLHL6	+	0.023
EVI2A	+	0.023
IDH2	+	0.023
F5	-	0.023
TBC1D10C	-	0.023
WBSCR17	+	0.022
ERCC2	-	0.022
CCND2	+	0.022
TCL1A	+	0.022
MACF1	-	0.022
CDH1	-	0.022
MYEF2	-	0.021
GOLGA5	-	0.021
SLC16A7	-	0.021
DLK2	+	0.021
BTG1	+	0.021
NTRK1	+	0.02
EDNRB	-	0.02
CDC27	-	0.02
CTNNBL1	-	0.019
SCUBE2	-	0.019
ERCC3	+	0.019
SLC9A1	-	0.019
MLLT10	-	0.019
CLTC	-	0.019
TTBK1	-	0.019
PRKAR1A	+	0.018
DHCR7	+	0.018
CBLB	+	0.018
SH3TC1	-	0.018
C6orf25	-	0.017
XDH	-	0.017
PAX7	+	0.017
CLTCL1	+	0.017
RNF113A	-	0.017
CATSPERB	-	0.016
TCEB3	+	0.016
DDB2	-	0.016
FABP1	+	0.016
DHDDS	-	0.016
NGEF	+	0.016
KDM5C	+	0.016
HIP1	+	0.016
CYP26B1	+	0.016
MAFB	+	0.016
BCL9	+	0.016
TMEM57	+	0.015
FCER2	+	0.015
ZNF683	+	0.015
PAFAH2	-	0.015
GFI1	+	0.015
DPPA2	-	0.015
CAPN11	-	0.015
PAX3	-	0.015
SLA	-	0.015
CXCL11	-	0.015
PRPH2	+	0.015
EXT1	-	0.015
PRKAR1A	-	0.014
BCL9L	-	0.014
RALGDS	+	0.014
MLL3	-	0.014
CASC5	-	0.014
BCL3	+	0.014
FOXP1	-	0.014
EXT1	+	0.014
GAK	-	0.014
PML	+	0.014
MAP2K4	+	0.014
IPO5	+	0.014
HTT	+	0.013
ZNF514	-	0.013
MS4A5	-	0.013
HOXC13	-	0.013
FGFR3	+	0.013
AFF3	-	0.013
NOTCH2	-	0.013
ARHGAP26	-	0.013
ETV4	+	0.013
CCDC80	-	0.012
GFPT1	-	0.012
ELL	-	0.012
ATM	+	0.012
JAKMIP1	+	0.012
ABL1	+	0.012
CCNE1	-	0.012
AHDC1	+	0.012
PRDM2	+	0.012
TRIM33	-	0.012
RUNX1	+	0.011
HTRA3	-	0.011
BCR	+	0.011
HSD17B14	-	0.011
REL	+	0.011
CKMT2	-	0.011
AFF4	-	0.011
GATA3	-	0.011
KIT	+	0.011
YWHAE	-	0.011
DDAH2	-	0.01
MAEA	+	0.01
MYO1B	+	0.01
EGFR	-	0.01
BRAF	+	0.01
DLGAP2	-	0.01
LIFR	-	0.01
CES3	-	0.009
DRP2	+	0.009
FBXW7	+	0.009
PMS1	-	0.009
MYO1A	-	0.009
SCUBE2	+	0.009
MLF1IP	-	0.009
SOX2	+	0.009
PRDM2	-	0.009
BCHE	+	0.009
TPM3	-	0.009
BIRC3	-	0.009
CAMTA1	+	0.009
BAP1	-	0.008
TPM4	-	0.008
AKT1	+	0.008
DDAH2	+	0.008
WASF3	-	0.008
SLC34A2	+	0.008
ZNF521	-	0.008
FAM46B	-	0.008
MYH9	-	0.008
ZNF318	-	0.008
SDC4	+	0.008
TNFRSF17	+	0.008
PTPN7	-	0.008
ANPEP	+	0.008
KDSR	-	0.008
BRD4	-	0.008
CES3	+	0.007
ATIC	+	0.007
ALDH2	-	0.007
TET1	-	0.007
ACOX3	-	0.007
PPP1R14D	+	0.007
MLF1	+	0.007
SETD2	+	0.007
MYO1A	+	0.006
ROCK1	-	0.006
TMEM45B	-	0.006
CRTC3	-	0.006
KRAS	+	0.006
GPR21	-	0.006
HPS1	+	0.006
GFPT1	+	0.006
KDM5C	-	0.006
EGFR	+	0.006
IRF2	+	0.006
AFAP1	+	0.006
NCKAP1L	-	0.006
BRD3	+	0.006
SRGAP3	-	0.006
TRERF1	-	0.006
PRDM16	-	0.005
TET2	+	0.005
GDAP1L1	+	0.005
ASPSCR1	+	0.005
XKR8	+	0.005
SUZ12	-	0.005
TMPRSS2	-	0.005
COL5A2	-	0.005
PHF6	+	0.005
PIGV	-	0.005
ARID2	-	0.005
CREBBP	+	0.005
USP49	+	0.005
CCDC80	+	0.005
HEYL	-	0.005
PIGG	-	0.005
ACVR2A	+	0.004
COL1A1	-	0.004
HPS1	-	0.004
ASXL1	-	0.004
MSH6	-	0.004
CATSPER4	-	0.004
PIGG	+	0.004
BCL2L1	+	0.004
CLN8	+	0.004
BLM	-	0.004
GZMB	+	0.004
SEC14L4	+	0.004
ROS1	-	0.004
ZBTB16	+	0.004
KLK2	+	0.004
POLR1D	+	0.004
SERPIND1	-	0.004
CCNL1	-	0.004
GRIP1	+	0.004
NDUFA13	-	0.004
CBL	-	0.004
ALDH2	+	0.004
KDM5A	-	0.004
NF2	+	0.004
ZNF141	-	0.004
FANCA	+	0.004
ABL2	+	0.004
ERBB3	-	0.004
ETV6	+	0.004
XPO1	-	0.004
BCL7A	-	0.004
BCL9	-	0.004
CRTC1	+	0.004
TNXB	+	0.004
HOXC11	+	0.004
DDX6	-	0.004
SEPT5	-	0.003
GTF3A	-	0.003
SH3TC1	+	0.003
SLC22A7	+	0.003
THRAP3	-	0.003
ACMSD	+	0.003
GZMB	-	0.003
HEYL	+	0.003
ATRX	-	0.003
UBR5	-	0.003
MSH3	+	0.003
NSD1	-	0.003
PDGFRB	+	0.003
MS4A5	+	0.003
PHOX2B	+	0.003
NUDC	+	0.003
LYAR	+	0.003
MACF1	+	0.003
MED12	-	0.003
NLGN3	+	0.003
TBC1D14	-	0.003
FRK	-	0.003
SLC13A1	-	0.003
SORBS2	-	0.003
TRIM33	+	0.003
PML	-	0.003
HTR1D	+	0.003
FCRL4	+	0.002
POLN	+	0.002
PDLIM3	+	0.002
STK32B	-	0.002
TMEM48	+	0.002
KLK2	-	0.002
TTL	+	0.002
PPP1R1B	+	0.002
AGBL2	-	0.002
CIC	-	0.002
POLR1C	+	0.002
SUFU	+	0.002
LCP1	-	0.002
MDM4	-	0.002
SLC35D2	-	0.002
SLC39A5	+	0.002
TNFRSF11A	-	0.002
NDRG1	+	0.002
RHOH	+	0.002
RGS12	+	0.002
NCKAP1L	+	0.002
TNFRSF17	-	0.002
CHEK2	-	0.002
RB1	-	0.002
FLVCR2	-	0.002
IGSF11	+	0.002
ARHGAP25	-	0.002
IL22RA1	-	0.002
PPARG	-	0.002
RUNX1	-	0.002
BRD4	+	0.002
IL18R1	-	0.002
SYTL1	+	0.002
PTCRA	-	0.002
FNBP1	-	0.002
SOX9	+	0.002
IL6ST	-	0.002
AFF4	+	0.002
CCNE1	+	0.002
CREBBP	-	0.002
GPATCH3	-	0.002
VEGFA	+	0.002
U2AF1	+	0.002
ECT2L	-	0.002
SP100	+	0.002
NR1I3	+	0.002
GNMT	+	0.002
F7	-	0.002
SRSF3	+	0.002
TOX2	+	0.002
RBM17	-	0.002
CPT1B	+	0.002
AFF1	-	0.002
PHOX2B	-	0.002
RNF213	+	0.002
CXCL11	+	0.002
FANCG	+	0.002
BMPR1A	+	0.002
FUBP1	+	0.002
REG1B	-	0.002
SORBS2	+	0.002
KIAA0020	+	0.002
CD79A	+	0.002
BTNL8	+	0.002
RHCE	+	0.002
PTPN12	+	0.001
WASF2	+	0.001
LASP1	+	0.001
CARD8	+	0.001
BLM	+	0.001
ZNF570	+	0.001
WNT6	+	0.001
TJAP1	+	0.001
FGFR2	-	0.001
ATP8A2	+	0.001
CLEC6A	-	0.001
HLF	+	0.001
TFE3	+	0.001
WFS1	+	0.001
TSHR	+	0.001
GNAS	-	0.001
NUP214	-	0.001
CYSLTR1	-	0.001
DRD5	-	0.001
MLL	-	0.001
HSD3B7	+	0.001
DNM2	-	0.001
ABHD12B	-	0.001
GPC3	-	0.001
WRN	+	0.001
KLF6	+	0.001
PPP2R2B	+	0.001
CASP1	+	0.001
AKT2	-	0.001
IKZF1	+	0.001
HM13	+	0.001
NCKIPSD	+	0.001
ABLIM2	-	0.001
HOXC12	+	0.001
BRCA2	-	0.001
MAP3K6	+	0.001
CASP5	-	0.001
ACSL6	+	0.001
SUFU	-	0.001
MGAM	-	0.001
KTN1	+	0.001
PIK3R1	+	0.001
SERGEF	+	0.001
PDE6B	+	0.001
PRDM1	+	0.001
ADD1	+	0.001
SLC45A3	-	0.001
SULT1C4	+	0.001
STK32B	+	0.001
CDC73	-	0.001
ZBTB20	-	0.001
GALE	+	0.001
TCERG1	+	0.001
EBF1	+	0.001
SESN2	+	0.001
ARHGEF10	-	0.001
UCN3	-	0.001
IDH1	+	0.001
TFEB	+	0.001
NSD1	+	0.001
UPF3A	+	0.001
TSC1	+	0.001
PLEKHA4	+	0.001
ARHGAP26	+	0.001
SLC9A1	+	0.001
FBXO11	+	0.001
SLC22A11	+	0.001
PDLIM3	-	0.001
MAF	+	0.001
NIN	-	0.001
ABP1	+	0.001
MS4A10	-	0.001
SDC4	-	0.001
MSH6	+	0.001
PTPN12	-	0.001
RHD	+	0.001
NDRG1	-	0.001
LYAR	-	0.001
PRDM16	+	0.001
UPF3A	-	0.001
ZNF18	-	0.001
LRIG3	-	0.001
GAS7	-	0.001
EVI2A	-	0.001
ERCC5	+	0.001
RCN1	+	0.001
PBRM1	+	0.001
HNMT	+	0.001
RNF212	+	0.001
LRP2BP	+	0.001
FAM76A	+	0.001
TTBK1	+	0.001
TMEM175	+	0.001
CASP8	+	0.001
RB1	+	0.001
PTK7	+	0.001
RHOH	-	0.001
AKAP9	+	0.001
PCSK7	+	0.001
BCL6	-	0.001
LHFP	-	0.001
KLF5	+	0.001
FUBP1	-	0.001
CARD11	+	0.001
TAF15	-	0.001
ACVR1B	-	0.001
CYSLTR1	+	0.001
FAS	+	0.001
POLR1C	-	0.001
MYO1B	-	0.001
CDKN2AIP	-	0.001
MYEF2	+	0.001
SLC44A2	+	0.001
ATP6V0D2	+	0.001
SESN2	-	0.001
SULT1C4	-	0.001
MYH11	+	0.001
NCOR2	+	0.001
CDC5L	+	0.001
SF3B1	-	0.001
PTPN11	+	0.001
ATF1	+	0.001
HM13	-	0.001
GPATCH3	+	0.001
ABCC5	-	0.001
DAK	+	0.001
RCAN3	+	0.001
NUP98	+	0.001
ZNF318	+	0.001
WHSC1L1	+	0.001
HTR1D	-	0.001
MTMR6	-	0
SLC44A4	-	0
MLL2	+	0
HIP1	-	0
MLLT6	-	0
SP100	-	0
WAS	+	0
TTN	+	0
FZD3	+	0
DNMT3A	+	0
JAZF1	+	0
GRK4	-	0
ZNF23	+	0
PBX1	+	0
GUCA1B	+	0
LCK	-	0
MKL1	+	0
NCOA2	-	0
SRRM1	+	0
KLHDC3	+	0
PPP1R1B	-	0
HNF1A	+	0
ACOX3	+	0
WHSC1	-	0
OBSCN	+	0
CUL7	-	0
CDKN2AIP	+	0
DAK	-	0
TMEM177	-	0
MSH2	-	0
DEFB119	+	0
CYP4F22	+	0
ACSL3	+	0
IDUA	+	0
PSIP1	-	0
AARS2	+	0
NBN	+	0
CARS	+	0
SLC34A2	-	0
RBM17	+	0
REEP5	-	0
PDE4DIP	+	0
MAP7	-	0
FLCN	+	0
MYD88	+	0
ZRSR2	+	0
FOXO4	+	0
ZBTB20	+	0
GGTLC1	+	0
SUSD1	+	0
ACVRL1	+	0
KAT6B	+	0
MTMR11	+	0
CCNB1IP1	-	0
RANBP17	-	0
MED18	+	0
SLC13A1	+	0
FGR	+	0
IL22RA1	+	0
JAK3	+	0
DDX5	+	0
CCDC81	+	0
ERCC4	+	0
CTSZ	+	0
PRKAR2B	-	0
ERCC2	+	0
AFF3	+	0
CDH11	-	0
CAMK2A	-	0
CASC5	+	0
LARP7	+	0
PIP	+	0
MYH9	+	0
TMEM175	-	0
RASL11A	-	0
ARL8A	+	0
BRCA1	-	0
DDX5	-	0
SPON2	+	0
GDAP1L1	-	0
SNX25	+	0
HOXA11	+	0
ABL1	-	0
BRIP1	-	0
JAK1	+	0
FAM53A	+	0
PPARG	+	0
ZFYVE28	-	0
PCSK7	-	0
PPP2R2C	-	0
BCL2	+	0
BUB1B	-	0
PKHD1	-	0
PLAG1	+	0
SFPQ	+	0
ARHGEF10	+	0
MAML2	+	0
CHEK2	+	0
EML4	-	0
TMEM177	+	0
KLC4	-	0
ZNF593	+	0
RUNX3	-	0
TFG	-	0
EDAR	+	0
ENOSF1	-	0
TBC1D10C	+	0
TOP1	+	0
LETM1	+	0
PER1	+	0
