# Supplementary material for: Systematic genomic identification of colorectal cancer genes delineating advanced from early clinical stage and metastasis
Source: BMC Med Genomics. 2013 Dec 5;6:54. doi: 10.1186/1755-8794-6-54 (PMC3907018; doi:10.1186/1755-8794-6-54)
Supplement: Additional file 8: Table S5 — The list of genes associated with MSI. [file 1755-8794-6-54-S8.xlsx]

## Sheet: Integrative
Rank	Gene	Total Score	NO. Genomics	Copy Number	mRNA	Methylation	Mutation	Type	CytoBand
1	MLH1	57.69	2		9 -	1 +		COSMIC	3p22.2
2	SMAD4	33.65	2	49 +	11 +			COSMIC,MutSig_nonhypermutated,CN-Del	18q21.2
3	HOXC11	33.17	2			23 -	38 +	COSMIC	12q13.13
4	PDE6B	30.29	1				2 +	CN-Del	4p16.3
5	POLR1D	29.81	1				3 +	CN-Amp	13q12.2
6	FLVCR2	29.33	1			4 +		Methyl	14q24.3
7	DAK	28.85	1		5 +			Methyl	11q12.2
8	TGFBR2	28.37	1				6 +	MSI	3p24.1
9	SEPT5	27.88	1			7 +		COSMIC
10	EFNA1	27.4	1			8 -		COAD_AggresiveMarker11	1q22
11	STK32B	26.44	1				10 +	CN-Del	4p16.2
12	FLCN	25.48	1		12 +			COSMIC	17p11.2
13	PBX1	25	1		13 -			COSMIC	1q23.3
14	SH3BP2	24.52	1		14 +			CN-Del	4p16.3
15	CCNDBP1	24.04	1		15 +			Methyl,CN-Del	15q15.2
16	CDK12	23.56	1			16 +		COSMIC	17q12
17	TRIM63	23.08	1			17 -		CN-Del	1p36.11
18	GRIK3	22.6	1				18 +	MutSig_nonhypermutated	1p34.3
19	EML4	22.12	1		19 +			COSMIC	2p21
20	UBR2	21.63	1		20 +			CN-Amp	6p21.1
21	AIM1L	21.15	1		21 -			CN-Del	1p36.11
22	SOCS2	20.67	1			22 +		Methyl	12q22
23	OPRD1	19.71	1				24 +	CN-Del	1p35.3
24	PKHD1	19.23	1				25 +	Methyl	6p12.3
25	PRDM2	18.75	1			26 -		MSI	1p36.21
26	TRERF1	18.27	1		27 +			CN-Amp	6p21.1
27	KRAS	17.79	1		28 +			COSMIC,MutSig_nonhypermutated	12p12.1
28	RPL7L1	17.31	1			29 -		CN-Amp	6p21.1
29	OBSCN	16.83	1			30 -		Methyl	1q42.13
30	MRPS10	16.35	1		31 +			CN-Amp	6p21.1
31	PTPN11	15.87	1				32 -	COSMIC	12q24.13
32	CSMD1	15.38	1			33 -		CN-Del	8p23.2
33	TTN	14.9	1				34 +	MutSig_nonhypermutated	2q31.2
34	MAN2B2	14.42	1				35 +	CN-Del	4p16.1
35	CRIPAK	13.94	1		36 +			CN-Del	4p16.3
36	MGMT	13.46	1			37 -		Methyl	10q26.3
37	CRMP1	12.5	1		39 -			CN-Del	4p16.2
38	MRPL2	12.02	1		40 +			CN-Amp	6p21.1
39	BRCA2	11.54	1			41 -		COSMIC	13q13.1
40	CACNA1G	11.06	1			42 +		Methyl	17q21.33
41	GSR	10.58	1		43 +			COAD_LessAggresiveMarker3	8p12
42	ZNF318	10.1	1			44 +		CN-Amp	6p21.1
43	MIER3	9.62	1			45 +		MutSig_hypermutated	5q11.2
44	ERG	9.13	1			46 +		COSMIC	21q22.2
45	HOXA9	8.65	1			47 -		COSMIC	7p15.2
46	ELAC1	8.17	1	48 +				CN-Del	18q21.2
47	TCL1A	7.21	1				50 +	COSMIC	14q32.13
48	BCOR	6.73	1			51 -		COSMIC	Xp11.4
49	ABL2	6.25	1			52 +		COSMIC	1q25.2
50	PAX3	5.77	1				53 +	COSMIC	2q36.1
51	SEMA3B	5.29	1			54 +		Methyl	3p21.31
52	LPP	4.81	1	55 -				COSMIC	3q27.3
53	MTMR6	4.33	1				56 +	Methyl	13q12.13
54	EVC	3.85	1				57 +	CN-Del	4p16.2
55	CARD8	3.37	1				58 -	Methyl	19q13.33
56	KDSR	2.88	1	59 +				COSMIC	18q21.33
57	SEC31A	2.4	1				60 +	MSI	4q21.22
58	SDHD	1.92	1			61 -		COSMIC,CN-Del	11q23.1
59	BCL2	1.44	1	62 +				COSMIC	18q21.33
60	RARRES1	0.96	1		63 +			Methyl	3q25.32
61	SMPD2	0.48	1		64 +			Methyl	6q21

## Sheet: Mutation_alone
Rank	Gene	Mutation	Type	CytoBand
1	TGFBR2	1 +	MSI	3p24.1
2	CASP8	2 +	MutSig_hypermutated	2q33.1
3	ACVR2A	3 +	MSI	2q22.3
4	MSH3	4 +	MSI	5q14.1
5	MAP3K6	5 +	CN-Del	1p36.11
6	GATA2	6 +	COSMIC	3q21.3
7	MACF1	7 +	Methyl	1p34.3
8	BRAF	8 +	COSMIC	7q34
9	GPHN	9 +	COSMIC	14q23.3
10	MAEA	10 +	CN-Del	4p16.3
11	DHCR7	11 +	Methyl	11q13.4
12	MYH11	12 +	MSI,COSMIC	16p13.11
13	TTN	13 +	MutSig_nonhypermutated	2q31.2
14	POLR1D	14 +	CN-Amp	13q12.2
15	MYEF2	15 +	Methyl	15q21.1
16	BCR	16 +	COSMIC	22q11.23
17	APC	17 -	COSMIC,MutSig_nonhypermutated,MutSig_hypermutated,CN-Del	5q22.2
18	STK32B	18 +	CN-Del	4p16.2
19	CREBBP	19 +	COSMIC	16p13.3
20	HAS1	20 +	Methyl	19q13.41
21	MSH6	21 +	COSMIC	2p16.3

## Sheet: Methylation_alone
Rank	Gene	Methylation	Type	CytoBand
1	MLH1	1 +	COSMIC	3p22.2
2	FLVCR2	2 +	Methyl	14q24.3
3	EFNA1	3 -	COAD_AggresiveMarker11	1q22
4	CDK12	4 +	COSMIC	17q12
5	HOXC11	5 -	COSMIC	12q13.13
6	ZNF318	6 +	CN-Amp	6p21.1
7	SEPT5	7 +	COSMIC
8	MIER3	8 +	MutSig_hypermutated	5q11.2
9	ELK4	9 -	COSMIC	1q32.1
10	SDHD	10 -	COSMIC,CN-Del	11q23.1
11	FANCF	11 +	COSMIC	11p14.3
12	TRIM63	12 -	CN-Del	1p36.11
13	SOCS2	13 +	Methyl	12q22
14	ERG	14 +	COSMIC	21q22.2
15	BRCA2	15 -	COSMIC	13q13.1
16	BCOR	16 -	COSMIC	Xp11.4
17	RPL7L1	17 -	CN-Amp	6p21.1
18	PRDM2	18 -	MSI	1p36.21
19	OBSCN	19 -	Methyl	1q42.13
20	HLF	20 +	COSMIC	17q22
21	UBE2E1	21 +	Methyl	3p24.3
22	HOXA9	22 -	COSMIC	7p15.2
23	ME2	23 -	CN-Del	18q21.2
24	FOXC1	24 +	CN-Del	6p25.3
25	SEMA3B	25 -	Methyl	3p21.31
26	RAB42	26 +	CN-Del	1p35.3
27	CACNA1G	27 +	Methyl	17q21.33
28	SERGEF	28 +	Methyl	11p15.1
29	CD79A	29 -	Methyl,COSMIC	19q13.2
30	LCP1	30 -	COSMIC	13q14.13

## Sheet: mRNA_alone
Rank	Gene	mRNA	Type	CytoBand
1	MLH1	1 -	COSMIC	3p22.2
2	FLCN	2 +	COSMIC	17p11.2
3	DAK	3 +	Methyl	11q12.2
4	KDSR	4 +	COSMIC	18q21.33
5	PBX1	5 -	COSMIC	1q23.3
6	CCNDBP1	6 +	Methyl,CN-Del	15q15.2
7	EML4	7 +	COSMIC	2p21
8	WHSC1	8 +	COSMIC,CN-Del	4p16.3
9	CRMP1	9 -	CN-Del	4p16.2
10	SMAD4	10 +	COSMIC,MutSig_nonhypermutated,CN-Del	18q21.2
11	FANCD2	11 +	COSMIC	3p25.3
12	GFI1	12 +	COAD_LessAggresiveMarker1	1p22.1
13	MRPS10	13 +	CN-Amp	6p21.1
14	RNF113A	14 -	Methyl	Xq24
15	SH3BP2	15 +	CN-Del	4p16.3
16	TH	16 -	COAD_AggresiveMarker2,CN-Amp	11p15.5
17	UBR2	17 +	CN-Amp	6p21.1
18	HERPUD1	18 +	COSMIC	16q13
19	SLC22A11	19 -	Methyl	11q13.1
20	PPP2R2C	20 -	CN-Del	4p16.1
21	ZNF570	21 -	Methyl	19q13.12
22	KRAS	22 +	COSMIC,MutSig_nonhypermutated	12p12.1
23	FLVCR2	23 +	Methyl	14q24.3
24	ID1	24 -	CN-Amp	20q11.21
25	FGFR2	25 +	COSMIC	10q26.13
26	GSR	26 +	COAD_LessAggresiveMarker3	8p12
27	GLYR1	27 -	MSI	16p13.3
28	RBP2	28 -	Methyl	3q23
29	MAEA	29 +	CN-Del	4p16.3
30	TGFBR2	30 -	MSI	3p24.1
31	FANCF	31 -	COSMIC	11p14.3
32	MYC	32 -	COSMIC,CN-Amp	8q24.21
33	SUSD1	33 -	Methyl	9q31.3
34	AIM1L	34 -	CN-Del	1p36.11
35	KAT6B	35 +	COSMIC	10q22.2
36	CXCR7	36 -	COSMIC,CN-Del	2q37.3
37	UCK1	37 -	Methyl	9q34.13
38	ACVR2A	38 +	MSI	2q22.3
39	MICAL1	39 +	Methyl	6q21
40	SMPD2	40 +	Methyl	6q21
41	DDAH2	41 -	Methyl	6p21.33
42	AMT	42 -	Methyl	3p21.31
43	GRM8	43 -	Methyl	7q31.33

## Sheet: CN_alone
Rank	Gene	Copy Number	Type	CytoBand
1	PDE4D	1 -	CN-Del	5q11.2
2	GMDS	2 -	CN-Del	6p25.3
3	COX7C	3 +	Methyl	5q14.3
4	MAP1LC3A	4 -	Methyl	20q11.22
5	TH	5 -	COAD_AggresiveMarker2,CN-Amp	11p15.5
6	TNFRSF11A	6 +	COAD_LessAggresiveMarker8	18q21.33
7	ELAC1	7 +	CN-Del	18q21.2
8	DEFB116	8 -	CN-Amp	20q11.21
9	SMAD4	9 +	COSMIC,MutSig_nonhypermutated,CN-Del	18q21.2
10	BCL2	10 +	COSMIC	18q21.33
11	KDSR	11 +	COSMIC	18q21.33
12	MAMDC4	12 -	Methyl	9q34.3
13	MS4A5	13 +	Methyl	11q12.2
14	MS4A1	14 +	Methyl	11q12.2
15	PDZRN4	15 +	Methyl	12q12
16	KLF14	16 -	Methyl	7q32.3
17	FHIT	17 -	COSMIC,CN-Del	3p14.2
18	DNAH9	18 +	CN-Del	17p12
19	MAP2K4	19 +	COSMIC,CN-Del	17p12
20	FAS	20 +	COSMIC	10q23.31
21	CEBPA	21 -	COSMIC	19q13.11
22	TCF7L2	22 +	COSMIC,MutSig_nonhypermutated,CN-Del	10q25.2
23	JAK2	23 -	COSMIC	9p24.1
24	AMDHD2	24 +	Methyl	16p13.3
25	WRN	25 +	Methyl,COSMIC	8p12
26	SUSD1	26 -	Methyl	9q31.3
27	ME2	27 +	CN-Del	18q21.2
28	GGTLC1	28 -	Methyl	20p11.21
29	NOTCH1	29 -	COSMIC	9q34.3
30	LIFR	30 +	COSMIC	5p13.1
31	EFNA1	31 -	COAD_AggresiveMarker11	1q22
32	EP300	32 +	COSMIC	22q13.2
33	MUC1	33 -	COSMIC	1q22
34	FBXO17	34 -	Methyl	19q13.2
35	SLC13A1	35 -	Methyl	7q31.32
36	IKZF1	36 -	COSMIC	7p12.2
37	PTEN	37 +	COSMIC,CN-Del	10q23.31
38	PDE4DIP	38 -	COSMIC	1q21.1
39	MALT1	39 +	COSMIC	18q21.32
40	BCL9	40 -	COSMIC	1q21.2
41	PDZK1	41 -	Methyl	1q21.1
42	CPT1B	42 +	Methyl	22q13.33
43	SDC4	43 -	COSMIC	20q13.12
44	PKP3	44 +	Methyl	11p15.5
45	TOX2	45 -	CN-Amp	20q13.12
46	SYTL1	46 -	CN-Del	1p36.11
47	HRAS	47 +	COSMIC	11p15.5
48	ADA	48 -	CN-Amp	20q13.12
49	PKIG	49 -	CN-Amp	20q13.12
50	MAP3K6	50 -	CN-Del	1p36.11
51	SERINC3	51 -	CN-Amp	20q13.12
52	HNF4A	52 -	Methyl,CN-Amp	20q13.12
53	R3HDML	53 -	CN-Amp	20q13.12
54	JPH2	54 -	CN-Amp	20q13.12
55	GDAP1L1	55 -	CN-Amp	20q13.12
56	C20orf111	56 -	CN-Amp	20q13.12
57	FANCG	57 -	COSMIC	9p13.3
58	PML	58 +	COSMIC	15q24.1
59	FRK	59 +	Methyl	6q22.1
60	FCN3	60 -	CN-Del	1p36.11
61	CD164L2	61 -	CN-Del	1p36.11
