# Supplementary material for: Systematic genomic identification of colorectal cancer genes delineating advanced from early clinical stage and metastasis
Source: BMC Med Genomics. 2013 Dec 5;6:54. doi: 10.1186/1755-8794-6-54 (PMC3907018; doi:10.1186/1755-8794-6-54)
Supplement: Additional file 9: Table S6 — The list of genes associated with clinical stage. [file 1755-8794-6-54-S9.xlsx]

## Sheet: Integrative_genomics
Rank	Gene	Total Score	NO. Genomics	Copy Number	mRNA	Methylation	Mutation	Type	CytoBand
1	WRN	27.03	3	5 -	106 -	29 +		Methyl,COSMIC	8p12
2	SYK	24.09	2		13 -	6 -		COSMIC	9q22.2
3	DDX5	18.94	2	70 -	12 -			COSMIC	17q23.3
4	ADRA2C	18.13	2		11 +	81 -		CN-Del	4p16.3
5	GNAS	16.9	2			39 -	68 +	Methyl,COSMIC	20q13.32
6	SEMA3B	16.66	2		82 -	28 -		Methyl	3p21.31
7	HSD17B2	14.45	2	17 +	120 +			Methyl	16q23.3
8	TTN	13.72	2		80 -		66 -	MutSig_nonhypermutated	2q31.2
9	FHIT	13.56	2			71 +	77 -	COSMIC,CN-Del	3p14.2
10	HIST1H4I	12.82	2		35 +	122 -		COSMIC	6p22.1
11	FOXP4	12.74	1			1 -		CN-Amp	6p21.1
12	REEP5	12.66	1		2 +			CN-Del	5q22.2
13	PDK4	12.58	1		3 +			Methyl	7q21.3
14	OR51E2	12.49	1		4 +			MSI	11p15.4
15	S100P	12.25	1		7 -			CN-Del	4p16.1
16	HIP1	12.17	1		8 +			COSMIC	7q11.23
17	ZNF570	12.09	2		50 +		116 -	Methyl	19q13.12
18	SDHC	12.09	1		9 +			COSMIC	1q23.3
19	DDIT3	12	1		10 +			COSMIC	12q13.3
20	CRTC1	11.92	2			130 +	38 -	COSMIC	19p13.11
21	FCRL4	11.84	2		14 -	155 -		COSMIC	1q23.1
22	SLC22A11	11.6	1		15 -			Methyl	11q13.1
23	FLT1	11.51	1		16 +			CN-Amp	13q12.2
24	CYP26B1	11.35	1		18 -			Methyl	2p13.2
25	RNF113A	11.27	1			19 +		Methyl	Xq24
26	GPR125	11.19	1			20 -		Methyl	4p15.2
27	TRIM63	11.11	1			21 -		CN-Del	1p36.11
28	TNFAIP3	11.02	1		22 -			COSMIC	6q23.3
29	CATSPER4	10.94	1		23 +			CN-Del	1p36.11
30	SERPIND1	10.86	1				24 +	Methyl	22q11.21
31	TFRC	10.78	1		25 +			COSMIC	3q29
32	DCTD	10.7	1				26 +	CN-Del	4q35.1
33	NCOR2	10.62	1			27 -		Methyl	12q24.31
34	TBCC	10.37	1		30 +			CN-Amp	6p21.1
35	MGMT	10.29	1			31 -		Methyl	10q26.3
36	SOX2	10.21	1			32 +		COSMIC	3q26.33
37	PLAG1	10.13	1		33 +			COSMIC	8q12.1
38	PICALM	10.04	1			34 -		COSMIC	11q14.2
39	MUC1	9.88	1			36 +		COSMIC	1q22
40	POLR1D	9.8	1			37 -		CN-Amp	13q12.2
41	LNX2	9.8	1			37 -		CN-Amp	13q12.2
42	ANKRD9	9.72	2		63 -	132 -		Methyl	14q32.31
43	SRGAP3	9.55	1			40 +		COSMIC	3p25.3
44	BYSL	9.47	1			41 -		CN-Amp	6p21.1
45	MED20	9.47	1			41 -		CN-Amp	6p21.1
46	PRDM12	9.39	1				42 -	Methyl	9q34.12
47	PCGF3	9.31	1		43 -			CN-Del	4p16.3
48	NF2	9.23	1			44 -		COSMIC	22q12.2
49	CTBP1	9.15	1			45 -		CN-Del	4p16.3
50	DAXX	9.06	1				46 -	COSMIC	6p21.32
51	CAPSL	8.98	2		151 -	53 -		Methyl	5p13.2
52	BCL2	8.98	1			47 +		COSMIC	18q21.33
53	TLX1	8.9	1				48 -	COSMIC	10q24.31
54	PKD2L1	8.82	1			49 -		Methyl	10q24.31
55	CCND2	8.66	1			51 -		COSMIC,CN-Amp	12p13.32
56	WISP2	8.57	1	52 -				CN-Amp	20q13.12
57	ESRRA	8.41	1				54 +	Methyl	11q13.1
58	DHCR7	8.33	1		55 +			Methyl	11q13.4
59	PIGB	8.25	1			56 +		MSI	15q21.3
60	WT1	8.17	1			57 +		COSMIC	11p13
61	HOXD11	8.08	1				58 -	Methyl,COSMIC	2q31.1
62	FCER2	8	1		59 -			Methyl	19p13.2
63	PPP2R2B	7.92	1				60 -	Methyl	5q32
64	DMD	7.84	1				61 +	Methyl,MutSig_hypermutated	Xp21.2
65	MLL2	7.76	1			62 -		COSMIC	19q13.12
66	TH	7.59	1		64 +			COAD_AggresiveMarker2,CN-Amp	11p15.5
67	ERCC2	7.51	1			65 +		COSMIC	19q13.32
68	SFPQ	7.35	1			67 -		COSMIC	1p34.3
69	MLLT4	7.19	1		69 -			COSMIC	6q27
70	NTRK1	6.94	1			72 +		COSMIC	1q23.1
71	NDRG1	6.86	1		73 +			COSMIC	8q24.22
72	PRELP	6.78	1			74 -		Methyl	1q32.1
73	HOXA13	6.7	1			75 -		COSMIC	7p15.2
74	RHD	6.61	1				76 -	CN-Del	1p36.11
75	SMPDL3B	6.45	1				78 -	CN-Del	1p35.3
76	RAD51B	6.37	1				79 +	COSMIC	14q24.1
77	IPO5	6.04	1			83 -		Methyl	13q32.2
78	INSL3	5.96	1			84 -		Methyl	19p13.11
79	RUNX1T1	5.88	1				85 -	COSMIC	8q21.3
80	NFKBIE	5.8	1				86 -	CN-Amp	6p21.1
81	TGIF2LX	5.72	1	87 -				Methyl	Xq21.31
82	RCN1	5.63	1		88 -			Methyl	11p13
83	IL2	5.55	1			89 -		COSMIC	4q27
84	2013-09-06	5.47	1				90 -	COSMIC
85	DIRAS3	5.39	1				91 -	Methyl	1p31.3
86	C15orf55	5.31	1		92 -			COSMIC,CN-Del	15q14
87	SHANK1	5.23	1		93 +			Methyl	19q13.33
88	TIMM13	5.14	1		94 -			Methyl	19p13.3
89	TCF3	5.06	1			95 +		COSMIC	19p13.3
90	SFTA2	4.98	1	96 +				Methyl	6p21.33
91	RBM15	4.9	1	97 -				COSMIC,CN-Del	1p13.3
92	CYB561D1	4.82	1	98 -				Methyl,CN-Del	1p13.3
93	POU5F1	4.74	1	99 +				COSMIC	6p21.33
94	PIK3R1	4.65	1			100 -		COSMIC	5q13.1
95	MAEL	4.57	1			101 +		Methyl	1q24.1
96	SS18	4.49	1			102 +		COSMIC	18q11.2
97	TP53	4.41	1	103 -				COSMIC,MutSig_nonhypermutated	17p13.1
98	PDZK1	4.33	1		104 +			Methyl	1q21.1
99	BIRC3	4.25	1		105 -			COAD_LessAggresiveMarker7,COSMIC	11q22.2
100	IQCK	4.08	1		107 -			Methyl	16p12.3
101	GRIP1	4	1			108 -		Methyl	12q14.3
102	HMGCL	3.92	1				109 -	CN-Del	1p36.11
103	CD79B	3.84	1				110 -	COSMIC	17q23.3
104	IRF2	3.76	1			111 -		CN-Del	4q35.1
105	CIITA	3.67	1			112 -		COAD_LessAggresiveMarker16,COSMIC	16p13.13
106	CPT1B	3.59	1		113 -			Methyl	22q13.33
107	GPR78	3.51	1			114 +		CN-Del	4p16.1
108	CCDC81	3.43	1			115 -		Methyl	11q14.2
109	MS4A5	3.27	1			117 -		Methyl	11q12.2
110	EP300	3.18	1		118 -			COSMIC	22q13.2
111	HOXD13	3.1	1		119 +			COSMIC	2q31.1
112	TRERF1	2.94	1				121 +	CN-Amp	6p21.1
113	MYOM2	2.78	1		123 +			CN-Del	8p23.3
114	CES3	2.69	1			124 +		Methyl	16q22.1
115	PPP2R2C	2.61	1			125 -		CN-Del	4p16.1
116	CDH1	2.53	1	126 +				Methyl,COSMIC	16q22.1
117	KIR2DL4	2.45	1		127 -			COAD_LessAggresiveMarker14	19q13.42
118	SPO11	2.37	1			128 -		Methyl	20q13.31
119	CLIC4	2.29	1			129 +		CN-Del	1p36.11
120	TRIM27	2.12	1			131 +		COSMIC	6p22.1
121	ITK	1.96	1			133 +		COSMIC	5q33.3
122	HTRA3	1.88	1			134 +		CN-Del	4p16.1
123	CUX1	1.8	1	135 +				COAD_AggresiveMarker6	7q22.1
124	PLEKHA4	1.71	1				136 -	Methyl	19q13.33
125	PEX6	1.63	1			137 +		CN-Amp	6p21.1
126	MIER3	1.55	1		138 +			MutSig_hypermutated	5q11.2
127	JAKMIP1	1.47	1			139 +		CN-Del	4p16.1
128	ZNF683	1.39	1			140 -		CN-Del	1p36.11
129	HOXD3	1.31	1			141 +		Methyl	2q31.1
130	PLAGL1	1.22	1			142 -		Methyl	6q24.2
131	MTIF3	1.14	1			143 +		CN-Amp	13q12.2
132	PRDM16	1.06	1			144 +		COSMIC	1p36.32
133	PIK3CA	0.98	1				145 -	COSMIC,MutSig_nonhypermutated	3q26.32
134	DNAH9	0.9	1		146 -			CN-Del	17p12
135	SLBP	0.82	1			147 +		CN-Del	4p16.3
136	NOTCH2	0.73	1			148 +		COSMIC	1p12
137	SLC39A8	0.65	1		149 -			COAD_LessAggresiveMarker12	4q24
138	KIAA0020	0.57	1			150 +		Methyl	9p24.2
139	ESRP2	0.41	1			152 -		Methyl	16q22.1
140	MRGPRF	0.33	1			153 +		Methyl	11q13.3
141	POU2AF1	0.24	1		154 -			COSMIC,CN-Del	11q23.1
142	FANCA	0.08	1	156 +				COSMIC	16q24.3
SUM			158

## Sheet: CN_alone
Rank	Gene	Total Score	Sign	Type	CytoBand
1	FUBP1	200	1 -	COSMIC	1p31.1
2	CUX1	177.78	2 +	COAD_AggresiveMarker6	7q22.1
3	WRN	155.56	3 -	Methyl,COSMIC	8p12
4	MALT1	133.33	4 -	COSMIC	18q21.32
5	ERCC5	111.11	5 +	COSMIC	13q33.1
6	HOXA13	88.89	6 +	COSMIC	7p15.2
7	HOXA11	66.67	7 +	COSMIC	7p15.2
8	HOXA9	44.44	8 +	COSMIC	7p15.2
9	IPO5	22.22	9 +	Methyl	13q32.2

## Sheet: Mutation_alone
Rank	Gene	Total Score	Sign	Type	CytoBand
1	GNAS	250	1 +	Methyl,COSMIC	20q13.32
2	ESRRA	214.29	2 +	Methyl	11q13.1
3	RUNX1T1	178.57	3 -	COSMIC	8q21.3
4	KAT6B	142.86	4 -	COSMIC	10q22.2
5	GPHN	107.14	5 -	COSMIC	14q23.3
6	STIL	71.43	6 -	COSMIC	1p33
7	PALB2	35.71	7 -	COSMIC	16p12.2

## Sheet: mRNA_alone
Rank	Gene	Total Score	Sign	Type	CytoBand
1	PDK4	30.3	1 +	Methyl	7q21.3
2	REEP5	29.84	2 +	CN-Del	5q22.2
3	TH	29.37	3 +	COAD_AggresiveMarker2,CN-Amp	11p15.5
4	DDX5	28.9	4 -	COSMIC	17q23.3
5	CYP26B1	28.44	5 -	Methyl	2p13.2
6	SLC22A11	27.97	6 -	Methyl	11q13.1
7	WRN	27.51	7 -	Methyl,COSMIC	8p12
8	OR51E2	27.04	8 +	MSI	11p15.4
9	TNFAIP3	26.57	9 -	COSMIC	6q23.3
10	DDIT3	26.11	10 +	COSMIC	12q13.3
11	S100P	25.64	11 -	CN-Del	4p16.1
12	CATSPER4	25.17	12 +	CN-Del	1p36.11
13	SEMA3B	24.71	13 -	Methyl	3p21.31
14	ANKRD9	24.24	14 -	Methyl	14q32.31
15	HIST1H4I	23.78	15 +	COSMIC	6p22.1
16	ADRA2C	23.31	16 +	CN-Del	4p16.3
17	SYK	22.84	17 -	COSMIC	9q22.2
18	SDHC	22.38	18 +	COSMIC	1q23.3
19	BIRC3	21.91	19 -	COAD_LessAggresiveMarker7,COSMIC	11q22.2
20	FCRL4	21.45	20 -	COSMIC	1q23.1
21	TFRC	20.98	21 +	COSMIC	3q29
22	ZNF570	20.51	22 +	Methyl	19q13.12
23	NDRG1	20.05	23 +	COSMIC	8q24.22
24	EP300	19.58	24 -	COSMIC	22q13.2
25	POLN	19.11	25 -	CN-Del	4p16.3
26	CAPSL	18.65	26 -	Methyl	5p13.2
27	DHCR7	18.18	27 +	Methyl	11q13.4
28	FLT1	17.72	28 +	CN-Amp	13q12.2
29	GATA2	17.25	29 -	COSMIC	3q21.3
30	VHL	16.78	30 -	COSMIC	3p25.3
31	RUNX3	16.32	31 -	CN-Del	1p36.11
32	RCN1	15.85	32 -	Methyl	11p13
33	CPT1B	15.38	33 -	Methyl	22q13.33
34	GZMM	14.92	34 -	Methyl	19p13.3
35	MGMT	14.45	35 -	Methyl	10q26.3
36	HIP1	13.99	36 +	COSMIC	7q11.23
37	TIMM13	13.52	37 -	Methyl	19p13.3
38	PLAG1	13.05	38 +	COSMIC	8q12.1
39	TTN	12.59	39 -	MutSig_nonhypermutated	2q31.2
40	DLGAP2	12.12	40 +	CN-Del	8p23.3
41	ENOSF1	11.66	41 -	COAD_LessAggresiveMarker10	18p11.32
42	MED20	11.19	42 +	CN-Amp	6p21.1
43	C15orf55	10.72	43 -	COSMIC,CN-Del	15q14
44	IPO5	10.26	44 +	Methyl	13q32.2
45	FUCA1	9.79	45 -	CN-Del	1p36.11
46	NUP98	9.32	46 +	COSMIC	11p15.4
47	EGFR	8.86	47 +	COSMIC	7p11.2
48	GZMB	8.39	48 -	Methyl	14q12
49	SHANK1	7.93	49 +	Methyl	19q13.33
50	HSP90AB1	7.46	50 +	COSMIC,CN-Amp	6p21.1
51	MKL1	6.99	51 -	COSMIC	22q13.1
52	FCER2	6.53	52 -	Methyl	19p13.2
53	SCUBE2	6.06	53 +	Methyl	11p15.4
54	ZNF18	5.59	54 -	CN-Del	17p12
55	BTNL8	5.13	55 -	Methyl	5q35.3
56	DHDDS	4.66	56 -	CN-Del	1p36.11
57	DPPA2	4.2	57 +	Methyl	3q13.13
58	FEV	3.73	58 +	COSMIC	2q35
59	SOCS1	3.26	59 -	COSMIC	16p13.13
60	MIER3	2.8	60 +	MutSig_hypermutated	5q11.2
61	FUT7	2.33	61 -	Methyl	9q34.3
62	PTEN	1.86	62 -	COSMIC,CN-Del	10q23.31
63	GOPC	1.4	63 -	COSMIC	6q22.1
64	IL21R	0.93	64 -	COSMIC	16p12.1
65	UBR2	0.47	65 +	CN-Amp	6p21.1

## Sheet: Methyl_alone
Rank	Gene	Total Score	Sign	Type	CytoBand
1	WRN	58.82	1 +	Methyl,COSMIC	8p12
2	FOXP4	57.04	2 -	CN-Amp	6p21.1
3	HSD3B7	55.26	3 -	Methyl	16p11.2
4	SYK	53.48	4 -	COSMIC	9q22.2
5	PRELP	51.69	5 -	Methyl	1q32.1
6	MUC1	49.91	6 +	COSMIC	1q22
7	NTRK1	48.13	7 +	COSMIC	1q23.1
8	RNF113A	46.35	8 +	Methyl	Xq24
9	GPR125	44.56	9 -	Methyl	4p15.2
10	MGMT	42.78	10 -	Methyl	10q26.3
11	WT1	41	11 +	COSMIC	11p13
12	PIGB	39.22	12 +	MSI	15q21.3
13	TMEM48	37.43	13 -	Methyl	1p32.3
14	GNAS	35.65	14 -	Methyl,COSMIC	20q13.32
15	PICALM	33.87	15 -	COSMIC	11q14.2
16	SEMA3B	32.09	16 -	Methyl	3p21.31
17	PKD2L1	30.3	17 -	Methyl	10q24.31
18	CES3	28.52	18 +	Methyl	16q22.1
19	TCF3	26.74	19 +	COSMIC	19p13.3
20	NCOR2	24.96	20 -	Methyl	12q24.31
21	CCND2	23.17	21 -	COSMIC,CN-Amp	12p13.32
22	PAX3	21.39	22 -	COSMIC	2q36.1
23	SLBP	19.61	23 +	CN-Del	4p16.3
24	MLL2	17.83	24 -	COSMIC	19q13.12
25	SERPINF2	16.04	25 -	Methyl	17p13.3
26	ADRA2C	14.26	26 -	CN-Del	4p16.3
27	CCDC81	12.48	27 -	Methyl	11q14.2
28	SOX2	10.7	28 +	COSMIC	3q26.33
29	CAPSL	8.91	29 -	Methyl	5p13.2
30	CLIC4	7.13	30 +	CN-Del	1p36.11
31	PPP2R2C	5.35	31 -	CN-Del	4p16.1
32	MS4A1	3.57	32 -	Methyl	11q12.2
33	IPO5	1.78	33 -	Methyl	13q32.2
