# Supplementary material for: Systematic genomic identification of colorectal cancer genes delineating advanced from early clinical stage and metastasis
Source: BMC Med Genomics. 2013 Dec 5;6:54. doi: 10.1186/1755-8794-6-54 (PMC3907018; doi:10.1186/1755-8794-6-54)
Supplement: Additional file 10: Table S7 — The list of genes associated with T status and N status. [file 1755-8794-6-54-S10.xlsx]

## Sheet: T-Status
Rank	Gene	Total Score	NO. Genomics	Copy Number	mRNA	Methylation	Mutation	Type	CytoBand
1	PRELP	250	1		1 +			Methyl	1q32.1
2	PICALM	214.29	1			2 -		COSMIC	11q14.2
3	TCF3	178.57	1			3 +		COSMIC	19p13.3
4	NDUFA13	142.86	1			4 +		Methyl	19p13.11
5	EPHX4	107.14	1			5 -		Methyl	1p22.1
6	SOCS1	71.43	1		6 -			COSMIC	16p13.13
7	PPP2R2B	35.71	1				7 -	Methyl	5q32

## Sheet: N-Status
Rank	Gene	Total Score	NO. Genomics	Copy Number	mRNA	Methylation	Mutation	Type	CytoBand
1	KRTAP19-6	38.62	2	24 -		15 -		Methyl	21q22.11
2	PDK4	37.33	2	36 +	7 +			Methyl	7q21.3
3	OR51E2	25.32	1		1 +			MSI	11p15.4
4	BRIP1	24.99	1	2 -				COSMIC	17q23.2
5	WRN	24.67	1	3 -				Methyl,COSMIC	8p12
6	PCM1	24.34	1	4 -				COSMIC	8p22
7	GPR125	24.02	1			5 -		Methyl	4p15.2
8	POU5F1	23.69	1	6 +				COSMIC	6p21.33
9	SFTA2	23.04	1	8 +				Methyl	6p21.33
10	RNF113A	22.72	1			9 +		Methyl	Xq24
11	CUX1	22.4	1	10 +				COAD_AggresiveMarker6	7q22.1
12	SLC39A8	22.07	1		11 -			COAD_LessAggresiveMarker12	4q24
13	MGMT	21.75	1			12 -		Methyl	10q26.3
14	ANKRD9	21.42	1		13 -			Methyl	14q32.31
15	SCUBE2	21.1	1		14 +			Methyl	11p15.4
16	GAS7	20.45	1	16 -				COSMIC	17p13.1
17	GBP4	20.12	1			17 +		COAD_LessAggresiveMarker15	1p22.2
18	SMPDL3B	19.8	1			18 +		CN-Del	1p35.3
19	NTRK1	19.47	1			19 +		COSMIC	1q23.1
20	ESRRA	19.15	1				20 +	Methyl	11q13.1
21	HOXC12	18.83	1		21 +			Methyl	12q13.13
22	DDX5	18.5	1	22 -				COSMIC	17q23.3
23	BCL2	18.18	1			23 +		COSMIC	18q21.33
24	SYK	17.53	1			25 -		COSMIC	9q22.2
25	CPT1B	17.2	1		26 -			Methyl	22q13.33
26	TNFAIP3	16.88	1		27 -			COSMIC	6q23.3
27	SDHC	16.55	1		28 +			COSMIC	1q23.3
28	GATA2	16.23	1				29 +	COSMIC	3q21.3
29	CD79B	15.9	1	30 -				COSMIC	17q23.3
30	PIK3CA	15.58	1				31 -	COSMIC,MutSig_nonhypermutated	3q26.32
31	TMEM48	15.25	1			32 -		Methyl	1p32.3
32	CDK6	14.93	1	33 +				COSMIC	7q21.2
33	APOL6	14.61	1			34 +		COAD_LessAggresiveMarker2	22q12.3
34	ASB4	14.28	1	35 +				Methyl	7q21.3
35	SHANK1	13.63	1		37 +			Methyl	19q13.33
36	PDZK1	13.31	1		38 +			Methyl	1q21.1
37	AMT	12.98	1			39 -		Methyl	3p21.31
38	USP49	12.66	1	40 +				CN-Amp	6p21.1
39	MED20	12.33	1	41 +				CN-Amp	6p21.1
40	BYSL	12.01	1	42 +				CN-Amp	6p21.1
41	TRERF1	11.68	1	43 +				CN-Amp	6p21.1
42	MRPS10	11.36	1	44 +				CN-Amp	6p21.1
43	FCN3	11.04	1		45 +			CN-Del	1p36.11
44	UBR2	10.71	1	46 +				CN-Amp	6p21.1
45	GUCA1B	10.39	1	47 +				CN-Amp	6p21.1
46	CCND3	10.06	1	48 +				COSMIC,CN-Amp	6p21.1
47	PRPH2	9.74	1	49 +				CN-Amp	6p21.1
48	GUCA1A	9.41	1	50 +				CN-Amp	6p21.1
49	PRICKLE4	9.09	1	51 +				CN-Amp	6p21.1
50	TAF8	8.76	1	52 +				CN-Amp	6p21.1
51	TBCC	8.44	1	53 +				CN-Amp	6p21.1
52	RPL7L1	8.11	1	54 +				CN-Amp	6p21.1
53	PTCRA	7.79	1	55 +				CN-Amp	6p21.1
54	CNPY3	7.47	1	56 +				CN-Amp	6p21.1
55	GNMT	7.14	1	57 +				Methyl,CN-Amp	6p21.1
56	PEX6	6.82	1	58 +				CN-Amp	6p21.1
57	PPP2R5D	6.49	1	59 +				CN-Amp	6p21.1
58	KLHDC3	6.17	1	60 +				CN-Amp	6p21.1
59	MEA1	5.84	1	61 +				CN-Amp	6p21.1
60	CUL7	5.52	1	62 +				CN-Amp	6p21.1
61	GNAS	5.19	1				63 +	Methyl,COSMIC	20q13.32
62	MRPL2	4.87	1	64 +				CN-Amp	6p21.1
63	SRF	4.54	1	65 +				CN-Amp	6p21.1
64	TTBK1	4.22	1	66 +				CN-Amp	6p21.1
65	FRS3	3.89	1	67 +				CN-Amp	6p21.1
66	SLC22A7	3.57	1	68 +				CN-Amp	6p21.1
67	CRIP3	3.25	1	69 +				CN-Amp	6p21.1
68	ZNF318	2.92	1	70 +				CN-Amp	6p21.1
69	CLIC4	2.6	1			71 +		CN-Del	1p36.11
70	SPECC1	2.27	1	72 -				COSMIC	17p11.2
71	ABCC10	1.95	1	73 +				CN-Amp	6p21.1
72	DLK2	1.62	1	74 +				CN-Amp	6p21.1
73	TJAP1	1.3	1	75 +				CN-Amp	6p21.1
74	RASL11A	0.97	1				76 +	CN-Amp	13q12.2
75	S100P	0.65	1		77 -			CN-Del	4p16.1
76	CRYAA	0.32	1			78 +		Methyl	21q22.3
			78
