# Supplementary material for: Systematic genomic identification of colorectal cancer genes delineating advanced from early clinical stage and metastasis
Source: BMC Med Genomics. 2013 Dec 5;6:54. doi: 10.1186/1755-8794-6-54 (PMC3907018; doi:10.1186/1755-8794-6-54)
Supplement: Additional file 11: Table S8 — The list of micro RNAs associated with clinical stage. [file 1755-8794-6-54-S11.xlsx]

## Sheet: miRNA-expression
Rank	Gene	Total Score	miR	Type	CytoBand
1	MIR21	58.82	1 -	miR	17q23.1
2	MIR146A	57.04	2 -	miR	5q34
3	MIR29A	55.26	3 +	miR	7q32.3
4	MIR210	53.48	4 +	miR	11p15.5
5	MIR629	51.69	5 -	miR	15q23
6	MIR149	49.91	6 +	miR	2q37.3
7	MIR511-1	48.13	7 -	miR	10p12.33
8	MIR185	46.35	8 -	miR	22q11.21
9	MIR337	44.56	9 +	miR	14q32.2
10	MIR628	42.78	10 -	miR	15q21.3
11	MIR616	41	11 +	miR	12q13.3
12	MIR550A2	39.22	12 +	miR	7p14.3
13	MIR598	37.43	13 -	miR	8p23.1
14	MIR1271	35.65	14 +	miR	5q35.2
15	MIR652	33.87	15 +	miR	Xq23
16	MIR1180	32.09	16 -	miR	17p11.2
17	MIR363	30.3	17 +	miR	Xq26.2
18	MIR365B	28.52	18 +	miR	17q11.2
19	MIR144	26.74	19 -	miR	17q11.2
20	MIR182	24.96	20 +	miR	7q32.2
21	MIR196A1	23.17	21 +	miR	17q21.32
22	MIR19B2	21.39	22 +	miR	Xq26.2
23	MIR1247	19.61	23 -	miR	14q32.31
24	MIR10B	17.83	24 +	miR	2q31.1
25	MIR140	16.04	25 -	miR	16q22.1
26	MIR181C	14.26	26 -	miR	19p13.13
27	hsa-mir-1978	12.48	27 +	miR
28	MIR23A	10.7	28 -	miR	19p13.13
29	MIR675	8.91	29 +	miR	11p15.5
30	MIR96	7.13	30 +	miR	7q32.2
31	MIR20A	5.35	31 +	miR	13q31.3
32	MIR381	3.57	32 -	miR	14q32.31
33	MIR203	1.78	33 -	miR	14q32.33
